# Supplementary material for: Similarities and differences between rat and mouse chondrocyte gene expression induced by IL-1β
Source: J Orthop Surg Res. 2022 Feb 4;17:70. doi: 10.1186/s13018-021-02889-2 (PMC8815127; doi:10.1186/s13018-021-02889-2)
Supplement: Supplementary file 1 — Additional file 1. A list of 635 genes with similar expression patterns in rats and mice. [file 13018_2021_2889_MOESM1_ESM.xlsx]

## Sheet: rat
Gene name	Ensembl ID	Log2FoldChange	Pvalue
Islr	ENSRNOG00000048924	-1.47945	1.49547e-15
Cldn1	ENSRNOG00000001926	-1.77722	1.37333e-05
Snap91	ENSRNOG00000023861	-1.29369	5.13988e-06
Spock2	ENSRNOG00000061544	-1.82293	6.59105e-10
Pde6a	ENSRNOG00000017816	-1.7053	0.0153216
Wnk4	ENSRNOG00000020441	-0.85899	0.0366483
Smpd3	ENSRNOG00000000257	-1.59196	4.95665e-11
Tmem158	ENSRNOG00000004757	-1.19978	0.00284778
Cpz	ENSRNOG00000008947	-1.56328	1.43704e-06
Bicdl1	ENSRNOG00000056955	-0.967385	0.00446111
Frem1	ENSRNOG00000022309	-0.927633	0.0205171
Lzts1	ENSRNOG00000011826	-0.900001	0.00026672
Lgi3	ENSRNOG00000011323	-2.03939	0.00243475
Nrep	ENSRNOG00000020467	-1.13525	3.20659e-12
Col8a2	ENSRNOG00000010841	-0.976749	6.95595e-09
Camk4	ENSRNOG00000020478	-2.34183	1.97257e-11
Cnmd	ENSRNOG00000012821	-1.41591	5.03499e-20
Kit	ENSRNOG00000002227	-2.1135	6.04684e-06
Akr1c14	ENSRNOG00000017672	-3.09716	0.0319772
Flrt1	ENSRNOG00000022428	-1.30994	0.0424241
Gpr156	ENSRNOG00000002797	-2.30003	0.048541
Olfml2b	ENSRNOG00000003018	-1.18684	9.26292e-09
Adamts17	ENSRNOG00000037080	-1.1118	0.0215204
Angptl1	ENSRNOG00000004712	-1.50893	0.000110173
Dock3	ENSRNOG00000014576	-1.1889	6.09241e-06
Col9a2	ENSRNOG00000011502	-1.04504	1.39213e-13
Mas1	ENSRNOG00000014971	-5.27178	6.93295e-05
Slc2a4	ENSRNOG00000017226	-2.16544	0.00145663
Slc26a7	ENSRNOG00000006096	-1.68661	2.80857e-08
Gpsm1	ENSRNOG00000018666	-0.881294	3.17624e-05
Chrdl2	ENSRNOG00000018394	-1.5882	0.00750488
Ldb3	ENSRNOG00000059166	-2.06399	0.000860046
Pdlim2	ENSRNOG00000008543	-1.49603	3.70643e-12
Rab40b	ENSRNOG00000036661	-0.880107	0.0199132
Snai2	ENSRNOG00000047699	-1.0328	1.49055e-06
Ggt1	ENSRNOG00000047697	-1.55742	0.00218356
Ttc22	ENSRNOG00000007189	-2.22579	2.65289e-07
Mtus2	ENSRNOG00000032410	-1.80848	8.26729e-09
Lmod1	ENSRNOG00000051548	-1.23432	4.03622e-07
Gpd1	ENSRNOG00000056457	-1.80646	0.000413924
Timp4	ENSRNOG00000007955	-1.31914	0.00225184
Gas2	ENSRNOG00000016717	-1.13442	0.000345371
Foxa2	ENSRNOG00000013133	-0.989242	0.00890453
Pag1	ENSRNOG00000061328	-1.01543	0.0160341
Nrxn2	ENSRNOG00000021103	-2.7321	2.08993e-09
Cav3	ENSRNOG00000005798	-1.04732	1.7607e-05
Efemp1	ENSRNOG00000003553	-2.63945	2.2084e-21
Cldn19	ENSRNOG00000007922	-3.74202	0.00220268
Nckap5	ENSRNOG00000021553	-1.49576	1.31555e-07
Plbd1	ENSRNOG00000008933	-1.44729	0.0110383
Acan	ENSRNOG00000028992	-1.80732	3.88292e-18
Col9a3	ENSRNOG00000009531	-0.904687	7.59605e-14
Fam53b	ENSRNOG00000061348	-1.03559	2.38966e-09
Krt15	ENSRNOG00000014099	-2.34219	1.88204e-08
Cdkn1c	ENSRNOG00000059500	-2.12898	8.1711e-39
Fam84a	ENSRNOG00000004084	-1.42401	2.84362e-05
Tlr5	ENSRNOG00000022067	-0.877961	5.40386e-06
Extl1	ENSRNOG00000016776	-2.42493	1.36016e-21
Smim5	ENSRNOG00000049642	-1.07829	0.0385869
Mrgprf	ENSRNOG00000013426	-1.23656	6.58252e-07
Sh3rf2	ENSRNOG00000018780	-1.24693	1.29005e-05
Trim63	ENSRNOG00000016543	-1.53137	1.78817e-06
Boc	ENSRNOG00000002041	-0.89819	2.15987e-09
Cdk15	ENSRNOG00000022899	-1.89406	0.0442528
Cryba2	ENSRNOG00000017996	-3.0734	0.0304792
Spock3	ENSRNOG00000029903	-3.78418	0.00371622
Nkd1	ENSRNOG00000014293	-2.17648	5.47326e-10
Wfdc1	ENSRNOG00000015904	-2.69751	1.42829e-08
Fibin	ENSRNOG00000004699	-2.08042	1.14996e-24
Vit	ENSRNOG00000004706	-2.2179	0.000979667
Kcnt2	ENSRNOG00000013312	-1.37679	0.00108982
Alpl	ENSRNOG00000013954	-2.33146	2.28761e-22
Acta2	ENSRNOG00000058039	-0.856794	0.000468947
Col24a1	ENSRNOG00000014143	-0.932335	0.0381875
Kcnma1	ENSRNOG00000005985	-0.869036	0.0167902
Me3	ENSRNOG00000017311	-1.0519	6.61338e-05
Rtl3	ENSRNOG00000002429	-1.88056	1.59783e-16
Adcy1	ENSRNOG00000059479	-1.49268	0.00166336
Trabd2b	ENSRNOG00000029141	-0.912923	1.45815e-09
Ano1	ENSRNOG00000020865	-1.13421	0.0010994
Epha5	ENSRNOG00000002024	-1.22535	0.0368204
Sostdc1	ENSRNOG00000005770	-4.09552	0.035957
Ccdc78	ENSRNOG00000022331	-3.09684	0.0301329
Scn2b	ENSRNOG00000016221	-1.14989	0.00294068
Matn1	ENSRNOG00000010932	-1.59962	2.93594e-15
Popdc3	ENSRNOG00000047102	-3.83937	0.0193484
Fat3	ENSRNOG00000011585	-0.897518	7.34753e-10
Spta1	ENSRNOG00000003537	-1.089	6.84605e-06
Dusp27	ENSRNOG00000003722	-2.31265	0.00278259
Tub	ENSRNOG00000046566	-1.14982	0.000338884
Dhtkd1	ENSRNOG00000023587	-0.914865	8.0787e-05
Olfml2a	ENSRNOG00000014034	-2.34203	9.82386e-09
Fbln7	ENSRNOG00000017550	-1.12447	2.84849e-11
Tspyl4	ENSRNOG00000000547	-1.01125	0.000254436
Pdcd4	ENSRNOG00000014779	-1.05576	1.29515e-06
Pgm5	ENSRNOG00000015406	-1.19985	2.75786e-05
B4galnt3	ENSRNOG00000010344	-1.48019	8.67735e-09
Gprc5c	ENSRNOG00000003144	-0.859077	7.86363e-05
Bco2	ENSRNOG00000038746	-0.914189	0.00320936
Paqr6	ENSRNOG00000026059	-0.92144	0.000510414
Fgfr4	ENSRNOG00000016763	-2.94442	3.28841e-12
Tmtc1	ENSRNOG00000001854	-2.10876	1.1513e-11
Plb1	ENSRNOG00000026037	-0.894177	0.0205269
Cyp2c23	ENSRNOG00000013291	-4.09751	0.00219336
Bambi	ENSRNOG00000016066	-1.30613	3.4369e-09
Shank3	ENSRNOG00000052296	-1.03604	0.00238801
C1qtnf3	ENSRNOG00000018570	-1.24998	1.84637e-11
Fam189a2	ENSRNOG00000061147	-1.84887	1.39195e-08
Ucma	ENSRNOG00000017987	-1.48765	9.15601e-16
Lrrc31	ENSRNOG00000027971	-2.06602	0.0148784
Ldlrad3	ENSRNOG00000058157	-1.53963	3.86401e-05
Lrrc34	ENSRNOG00000027935	-1.13158	0.0464774
Nkain4	ENSRNOG00000031834	-4.11933	0.0461544
Stac	ENSRNOG00000008865	-2.25615	3.18684e-05
Col14a1	ENSRNOG00000026415	-1.10253	8.05483e-08
Ifit1	ENSRNOG00000019050	-2.82625	0.042277
Plagl1	ENSRNOG00000025587	-1.13071	4.80925e-08
Tspan8	ENSRNOG00000004411	-4.75303	0.0173202
Prss23	ENSRNOG00000017307	-1.17598	1.86064e-13
Igfbp5	ENSRNOG00000017206	-2.3454	8.12788e-31
Col9a1	ENSRNOG00000012920	-1.3161	6.35343e-25
Foxo6	ENSRNOG00000032639	-2.57341	0.0359894
Eno3	ENSRNOG00000004078	-1.38087	7.63108e-18
Sema3d	ENSRNOG00000007202	-1.03658	0.000126242
Apba1	ENSRNOG00000014928	-1.09422	0.0013051
Galnt5	ENSRNOG00000004645	-1.00063	8.84264e-05
Ppp1r1a	ENSRNOG00000036827	-1.66933	0.0166498
Mlana	ENSRNOG00000036608	-1.75804	1.76982e-05
Matn3	ENSRNOG00000056141	-1.69798	9.53364e-12
Rapsn	ENSRNOG00000011208	-1.35801	2.35734e-06
Col4a6	ENSRNOG00000056772	-1.14941	0.0173625
Magel2	ENSRNOG00000010158	-2.10313	6.75052e-07
Mrvi1	ENSRNOG00000017767	-0.912491	0.0190353
Ano5	ENSRNOG00000015972	-1.77596	0.001953
Zfp704	ENSRNOG00000054426	-0.918844	1.76814e-05
Chrd	ENSRNOG00000001750	-1.16133	4.34342e-05
Igf2	ENSRNOG00000020369	-1.03261	3.08742e-13
Fam198a	ENSRNOG00000025676	-1.3462	0.00061611
Dlk1	ENSRNOG00000019584	-1.00159	0.000122714
Syt6	ENSRNOG00000019163	-1.33757	0.0185393
Shisa2	ENSRNOG00000012521	-2.0929	3.17734e-05
Zfr2	ENSRNOG00000020416	-1.07435	0.0213938
Sesn3	ENSRNOG00000008173	-1.33156	8.45138e-19
Tenm3	ENSRNOG00000012802	-1.16603	2.14138e-12
Itgbl1	ENSRNOG00000004516	-1.34309	1.29648e-07
St8sia2	ENSRNOG00000012031	-1.19165	0.00572658
Pcp4l1	ENSRNOG00000003209	-2.02614	2.48281e-14
Ak5	ENSRNOG00000046947	-1.69225	0.00571058
Akap12	ENSRNOG00000019549	-0.904156	5.70045e-07
Sema3a	ENSRNOG00000023337	-1.28699	2.19265e-06
Gldn	ENSRNOG00000024082	-1.83271	1.71045e-06
Lin7a	ENSRNOG00000004527	-5.34253	5.24183e-05
Socs2	ENSRNOG00000008965	-3.54098	8.01601e-08
Fras1	ENSRNOG00000002053	-2.17401	1.12036e-15
Ppara	ENSRNOG00000021463	-0.95134	0.0183116
Slc8a3	ENSRNOG00000029871	-1.36643	1.64141e-07
Gramd2	ENSRNOG00000025979	-1.43492	4.79202e-07
Itga11	ENSRNOG00000006723	-0.956806	1.21716e-06
Piezo2	ENSRNOG00000038784	-1.75355	7.51471e-16
Tmem204	ENSRNOG00000016494	-1.99763	4.68384e-05
Lcp2	ENSRNOG00000005620	-1.35484	0.00341562
Serpinh1	ENSRNOG00000016831	-0.877065	8.34178e-07
Adrb3	ENSRNOG00000012674	-4.79176	0.000389636
Nalcn	ENSRNOG00000004752	-1.12759	0.00393525
Slc16a14	ENSRNOG00000017072	-1.23528	2.98092e-11
Ahrr	ENSRNOG00000014721	-1.15567	6.25886e-16
Hs3st3a1	ENSRNOG00000024591	-1.4721	0.00426837
Gdf10	ENSRNOG00000051993	-3.25369	2.2239e-19
Cthrc1	ENSRNOG00000004578	-0.884071	2.42362e-07
Adh7	ENSRNOG00000032959	-2.35943	3.48911e-21
Carmil3	ENSRNOG00000025518	-1.95902	0.00484337
Cyp27a1	ENSRNOG00000017188	-1.02707	0.0424697
Gpc3	ENSRNOG00000060179	-0.97346	0.000131915
Cmtm5	ENSRNOG00000016828	-1.91712	5.37269e-05
Pycr1	ENSRNOG00000036682	-0.894461	0.00244938
Mdk	ENSRNOG00000017560	-1.19523	1.26815e-11
Car3	ENSRNOG00000010079	-1.16303	3.48969e-10
Tmeff1	ENSRNOG00000008034	-1.17875	4.03217e-05
Gabrb2	ENSRNOG00000003680	-3.21172	0.0346103
Ophn1	ENSRNOG00000026573	-0.988986	4.94996e-05
Galnt9	ENSRNOG00000037476	-3.62286	0.00786856
Slfn5	ENSRNOG00000021719	-1.0787	4.18025e-06
Calml3	ENSRNOG00000031955	-1.86858	0.00021385
G0s2	ENSRNOG00000006019	-1.36649	2.81888e-05
Rftn2	ENSRNOG00000015594	-1.46476	1.06213e-19
Slc27a6	ENSRNOG00000058193	-1.05292	0.000791069
Tmem200c	ENSRNOG00000049880	-1.92226	0.00468745
Itpr1	ENSRNOG00000007104	-0.960129	3.09007e-11
Mxd4	ENSRNOG00000015033	-1.02623	1.7246e-07
Gpr88	ENSRNOG00000026953	-0.930116	0.000816298
Mfap2	ENSRNOG00000008257	-1.63527	1.28863e-07
Zim1	ENSRNOG00000015071	-2.31271	3.64565e-09
Dact1	ENSRNOG00000008445	-3.11941	8.68487e-21
Tenm4	ENSRNOG00000011151	-1.10386	5.59338e-06
Fgfr3	ENSRNOG00000016818	-2.11729	9.58083e-38
Aspa	ENSRNOG00000019659	-2.16539	5.96219e-06
Krt8	ENSRNOG00000009779	-2.30308	7.65721e-21
Ccdc3	ENSRNOG00000017933	-3.11181	0.0342262
Tril	ENSRNOG00000026941	-1.9698	2.11086e-05
Fam13c	ENSRNOG00000000275	-1.1824	0.0499855
Matn4	ENSRNOG00000014021	-1.07609	1.20535e-06
Adra1b	ENSRNOG00000060087	-1.98609	0.000110275
Col1a2	ENSRNOG00000011292	-0.890203	0.0101816
Pth1r	ENSRNOG00000020948	-1.02528	2.47771e-05
Slc38a3	ENSRNOG00000016827	-1.13586	3.43157e-07
Deptor	ENSRNOG00000004328	-0.937925	8.07194e-05
Pck2	ENSRNOG00000018536	-0.978557	1.54043e-07
Adamts12	ENSRNOG00000018865	-0.891659	3.10751e-05
Slc17a9	ENSRNOG00000010275	-0.939133	2.43406e-07
Sned1	ENSRNOG00000023548	-1.38374	5.15062e-06
Kcns1	ENSRNOG00000013681	-1.32205	0.000206669
Loxl3	ENSRNOG00000061373	-1.2576	4.83796e-15
Timp3	ENSRNOG00000004303	-1.25859	9.17719e-16
Pparg	ENSRNOG00000008839	-0.933274	0.00176193
H2afy2	ENSRNOG00000024751	-0.881275	3.16737e-08
Rpp25	ENSRNOG00000018812	-0.987568	0.0098367
Slc9a9	ENSRNOG00000008554	-1.1773	2.77509e-06
Kcnf1	ENSRNOG00000024310	-2.2567	1.86609e-15
Nrk	ENSRNOG00000008880	-0.899788	1.62348e-05
Upk3b	ENSRNOG00000023686	-2.22159	8.72325e-06
Kctd4	ENSRNOG00000050996	-1.22208	0.00726577
Lmcd1	ENSRNOG00000005690	-1.36637	8.64522e-07
Adh1	ENSRNOG00000012436	-2.00075	7.40235e-10
Samd5	ENSRNOG00000023549	-1.76512	3.71633e-05
Ramp1	ENSRNOG00000019926	-2.23222	0.000231258
Gmpr	ENSRNOG00000017250	-0.99022	2.90997e-09
Cd96	ENSRNOG00000023030	-1.90279	0.0108097
Adamts14	ENSRNOG00000000563	-1.22311	1.84127e-05
Spats2l	ENSRNOG00000016012	-0.924006	1.01571e-06
Bbox1	ENSRNOG00000059519	-5.84868	5.29503e-06
Rab11fip4	ENSRNOG00000014135	-1.96879	2.80915e-23
Nr3c2	ENSRNOG00000034007	-1.22907	3.11785e-10
Mylk	ENSRNOG00000002215	-3.00427	5.30845e-31
Lsamp	ENSRNOG00000031852	-3.08991	1.56426e-05
Fbn2	ENSRNOG00000043219	-1.55942	6.86969e-09
Meltf	ENSRNOG00000001739	-0.897906	2.85681e-06
Aoc3	ENSRNOG00000051307	-1.55489	0.00133453
Wisp3	ENSRNOG00000000597	-1.16774	0.0317227
Lgi4	ENSRNOG00000021087	-1.437	1.5932e-05
Irs1	ENSRNOG00000014597	-0.878278	1.03107e-07
Myo16	ENSRNOG00000016483	-2.28284	0.00332318
Slc44a2	ENSRNOG00000031824	-1.3057	1.11071e-14
Hsd17b1	ENSRNOG00000019830	-1.22719	0.0310254
Adamtsl4	ENSRNOG00000049385	-0.996369	2.57814e-07
Cox6a2	ENSRNOG00000019851	-0.910196	0.00170343
Sprn	ENSRNOG00000018927	-4.18305	0.0045426
St6galnac2	ENSRNOG00000012083	-1.35429	6.64306e-07
Cpa1	ENSRNOG00000010725	-1.02631	0.00706658
Mmp15	ENSRNOG00000012622	-2.09939	9.0226e-14
Srpx	ENSRNOG00000039666	-1.56364	1.99603e-10
Scube2	ENSRNOG00000013123	-1.32242	0.00603075
Ddo	ENSRNOG00000000582	-1.10434	0.0170362
Fam107a	ENSRNOG00000033261	-1.70204	3.95012e-10
Cdh18	ENSRNOG00000010535	-1.29605	0.000109873
Col11a2	ENSRNOG00000000463	-1.34062	3.82355e-15
Prdm6	ENSRNOG00000030486	-1.83482	9.41931e-05
Foxd1	ENSRNOG00000043332	-2.16404	1.83562e-07
Eln	ENSRNOG00000001469	-2.54478	5.47108e-46
Ptn	ENSRNOG00000011946	-1.12277	3.84027e-05
Daam2	ENSRNOG00000053945	-1.59193	3.16959e-19
Kazald1	ENSRNOG00000016058	-1.16501	1.15977e-05
Angpt2	ENSRNOG00000016696	-3.35783	9.96124e-06
Asb4	ENSRNOG00000009197	-0.867078	0.000121767
Itga10	ENSRNOG00000021217	-1.27556	9.98269e-07
Galnt13	ENSRNOG00000005335	-0.898748	0.000267766
Scrn1	ENSRNOG00000009636	-1.18454	2.46202e-18
Dlx5	ENSRNOG00000010905	-1.76364	1.37273e-09
Dmp1	ENSRNOG00000002167	-2.41943	0.00664052
Zfp385c	ENSRNOG00000025370	-1.68306	5.61433e-09
Agmo	ENSRNOG00000023116	-1.56742	0.0267524
Comp	ENSRNOG00000048472	-1.35562	2.72994e-17
Fzd4	ENSRNOG00000016848	-1.43093	8.28239e-05
C1qtnf2	ENSRNOG00000003870	-0.960819	1.48014e-08
Fbxl7	ENSRNOG00000024433	-0.9733	0.000207924
Serpinb7	ENSRNOG00000002555	-1.19888	0.0417571
Lrp3	ENSRNOG00000011451	-1.26277	0.000713697
Jdp2	ENSRNOG00000008224	-1.06116	2.87599e-07
Wnt4	ENSRNOG00000013166	-1.51509	0.000439345
Rarres1	ENSRNOG00000037853	-0.970118	0.0165862
Lrrc17	ENSRNOG00000012817	-1.58791	3.09264e-16
Fgfr2	ENSRNOG00000016374	-0.90107	2.64385e-09
Snorc	ENSRNOG00000016606	-1.71972	2.20038e-10
Hcn1	ENSRNOG00000055382	-1.57018	0.00342869
Col27a1	ENSRNOG00000007657	-2.42273	3.46206e-46
Nrip2	ENSRNOG00000042939	-1.43991	2.98066e-06
Wwp2	ENSRNOG00000012937	-0.955822	4.44256e-08
Aqp1	ENSRNOG00000011648	-2.75555	1.40743e-69
Wscd2	ENSRNOG00000053045	-2.42317	2.57836e-17
Mdfi	ENSRNOG00000014987	-1.01381	5.35202e-07
Dync1i1	ENSRNOG00000009700	-1.8766	1.15869e-22
Cfap74	ENSRNOG00000023627	-3.19044	0.0385576
Fgfrl1	ENSRNOG00000024207	-1.02304	2.59962e-07
Slc7a3	ENSRNOG00000004133	-1.00312	0.00123564
Ppp1r1b	ENSRNOG00000028404	-1.88817	4.94161e-14
Dmd	ENSRNOG00000046366	-0.916473	0.0067769
Sp7	ENSRNOG00000014082	-1.64487	0.00652005
Col2a1	ENSRNOG00000058560	-1.60902	6.34728e-19
Col1a1	ENSRNOG00000003897	-0.90026	1.23289e-06
Fzd9	ENSRNOG00000001452	-3.0115	1.21447e-28
Myh14	ENSRNOG00000020014	-0.899876	8.81216e-06
Cped1	ENSRNOG00000021840	-1.01914	1.78462e-05
Dkk2	ENSRNOG00000011360	-3.89167	0.0340923
Tnnt3	ENSRNOG00000020332	-1.1199	0.00472849
Pcdhb9	ENSRNOG00000020072	-1.45764	0.0405494
Il17d	ENSRNOG00000051120	-1.42152	4.66859e-07
Hapln1	ENSRNOG00000032002	-1.35917	7.57095e-07
Peg3	ENSRNOG00000014791	-1.22631	9.03601e-07
Garnl3	ENSRNOG00000057044	-1.11565	0.00472028
Ddc	ENSRNOG00000004327	-1.25926	0.0207666
Lpl	ENSRNOG00000012181	-1.04839	0.0014058
Fxyd1	ENSRNOG00000021079	-1.06546	0.0140316
Fry	ENSRNOG00000000894	-0.895153	1.1005e-05
Clec3a	ENSRNOG00000012238	-2.36758	4.50431e-32
Scube1	ENSRNOG00000010617	-1.46753	9.38557e-11
Entpd3	ENSRNOG00000018982	-4.06471	3.26305e-43
Mgat4a	ENSRNOG00000018276	-1.1233	5.15131e-06
Cfap70	ENSRNOG00000007046	-0.893195	0.0276134
Cubn	ENSRNOG00000029047	-0.900269	0.0195477
Faim2	ENSRNOG00000053258	-2.27101	0.000487664
Stk32b	ENSRNOG00000031397	-2.60875	0.00117744
Cytl1	ENSRNOG00000028108	-2.23881	2.28955e-08
Satb1	ENSRNOG00000012942	-1.25825	0.000831132
Vipr2	ENSRNOG00000004317	-1.63497	0.000257158
Efnb1	ENSRNOG00000006877	-1.25256	1.08116e-10
Ccdc80	ENSRNOG00000002052	-0.906357	3.3063e-07
Tspan18	ENSRNOG00000008758	-1.88399	1.30281e-20
Capn6	ENSRNOG00000004882	-1.43393	4.41859e-14
Igfbp2	ENSRNOG00000016957	-0.851963	0.0167102
Inpp4b	ENSRNOG00000018382	-1.13294	0.000146564
Olfml1	ENSRNOG00000056562	-2.31189	0.00457226
Ppargc1a	ENSRNOG00000004473	-1.13552	0.00134813
Cntn2	ENSRNOG00000009033	-3.76958	5.76605e-12
Susd5	ENSRNOG00000026951	-1.27725	7.84388e-17
Rflna	ENSRNOG00000001011	-2.795	4.1306e-18
Cilp	ENSRNOG00000029911	-3.56049	9.39219e-40
Clec11a	ENSRNOG00000019138	-1.17947	1.06317e-10
Pdgfrl	ENSRNOG00000010832	-1.00404	1.13983e-10
Lrrn3	ENSRNOG00000006368	-1.85579	3.81824e-06
C1qtnf6	ENSRNOG00000007300	-1.34188	7.69299e-11
Vstm4	ENSRNOG00000020078	-0.982653	2.94511e-05
Adgrl3	ENSRNOG00000030149	-1.26952	0.0174663
Plekhg1	ENSRNOG00000016011	-1.09217	3.87471e-07
Tmem150a	ENSRNOG00000061100	-1.24876	8.39351e-09
Chrdl1	ENSRNOG00000004330	-0.966447	0.00888456
Mall	ENSRNOG00000015599	-2.06172	1.9265e-14
Slc26a10	ENSRNOG00000029465	-1.85497	0.0084784
Irs3	ENSRNOG00000001389	-0.917656	0.0174097
Atp13a4	ENSRNOG00000001714	2.18261	1.13971e-08
Ano2	ENSRNOG00000023561	2.29703	0.0147443
Nek6	ENSRNOG00000010897	1.20923	1.09858e-17
Slc17a6	ENSRNOG00000016147	2.86553	0.0416047
Dcn	ENSRNOG00000004554	2.27031	8.40474e-25
Slc39a8	ENSRNOG00000012508	1.52579	1.50069e-14
Ttc39c	ENSRNOG00000050949	1.4302	1.04546e-10
Sod2	ENSRNOG00000019048	4.02192	4.78845e-139
Bdkrb1	ENSRNOG00000004488	1.65089	1.17254e-06
Tlr2	ENSRNOG00000009822	5.0354	1.00356e-137
Krt23	ENSRNOG00000011907	3.00293	1.98972e-07
Tfec	ENSRNOG00000061595	2.06156	0.0434261
Ccl7	ENSRNOG00000000239	5.93825	2.62031e-51
Nfkbia	ENSRNOG00000007390	2.08361	4.38603e-31
Mmp1b	ENSRNOG00000008881	3.55416	0.0317268
Grem2	ENSRNOG00000003616	2.25113	3.78658e-06
Hbegf	ENSRNOG00000018646	1.36113	7.82626e-09
Vcan	ENSRNOG00000029212	1.79435	6.30339e-17
Il6st	ENSRNOG00000013963	1.33744	1.29267e-17
C1qtnf7	ENSRNOG00000005094	0.912847	0.00410834
Csf3	ENSRNOG00000008525	4.72558	1.11702e-12
Ndufa4l2	ENSRNOG00000031851	0.883275	8.0908e-05
Ntn1	ENSRNOG00000003947	4.23378	2.37349e-22
C3	ENSRNOG00000046834	9.15135	1.59287e-78
Plekhn1	ENSRNOG00000020295	0.97981	0.0295746
Lonrf3	ENSRNOG00000013092	1.83037	8.52462e-09
Map3k8	ENSRNOG00000016378	3.08407	1.46551e-28
Rtn4rl2	ENSRNOG00000021513	1.90956	0.0108016
Il23r	ENSRNOG00000007544	3.58835	0.00947558
Gja4	ENSRNOG00000014357	2.10294	0.0120334
Nipal1	ENSRNOG00000025882	1.68603	0.00848082
Ascl2	ENSRNOG00000020434	3.63476	0.00208636
Mybl1	ENSRNOG00000021669	1.34694	1.3898e-05
Ginm1	ENSRNOG00000015239	1.40029	1.83736e-19
Csf2rb	ENSRNOG00000000187	5.41987	5.80523e-05
Il1a	ENSRNOG00000004575	3.13213	0.0371188
Sh2b2	ENSRNOG00000001425	1.38067	1.30132e-08
Tnfrsf1b	ENSRNOG00000016575	1.36409	3.06822e-10
Mt1	ENSRNOG00000038047	1.75438	3.0315e-19
Crct1	ENSRNOG00000009574	5.57041	0.0001056
Zap70	ENSRNOG00000016995	3.83095	0.00904213
Ptprz1	ENSRNOG00000006030	3.28918	1.25054e-20
Ccl3	ENSRNOG00000011205	3.98731	0.00613675
Gdnf	ENSRNOG00000012819	2.53716	0.000955364
Ptgir	ENSRNOG00000016756	2.55423	1.04333e-05
Abhd18	ENSRNOG00000013692	0.954038	0.00121993
Vegfa	ENSRNOG00000019598	0.981559	6.94038e-09
Sacs	ENSRNOG00000014509	0.8534	0.00281648
Lcn2	ENSRNOG00000013973	8.06554	1.27479e-263
Cx3cl1	ENSRNOG00000016326	3.65845	3.85988e-32
Syt17	ENSRNOG00000017136	1.23302	4.64776e-08
Sqor	ENSRNOG00000000172	1.31844	4.22991e-10
Ackr3	ENSRNOG00000019622	1.64419	8.24505e-19
Sbno2	ENSRNOG00000013987	1.3267	9.2888e-15
Itgb2	ENSRNOG00000001224	0.907064	0.0283212
Cdh2	ENSRNOG00000015602	1.12822	4.15694e-07
Slco4a1	ENSRNOG00000053430	4.66512	6.46917e-11
Nectin2	ENSRNOG00000018730	1.32137	1.66851e-09
Cebpb	ENSRNOG00000057347	0.954736	2.06116e-05
Mmp9	ENSRNOG00000017539	5.20102	9.12406e-38
Smim3	ENSRNOG00000019536	0.854083	0.000284422
Irak3	ENSRNOG00000004226	0.946964	1.71114e-08
Tnfsf8	ENSRNOG00000048321	2.30358	0.0353223
Espn	ENSRNOG00000010270	1.66675	0.0376249
Fzd1	ENSRNOG00000016242	1.07394	4.12267e-08
Glipr1	ENSRNOG00000026644	0.907097	3.02797e-05
Adora2a	ENSRNOG00000001302	2.24095	0.00222945
Pla1a	ENSRNOG00000057153	0.991069	5.0402e-05
Arhgdib	ENSRNOG00000005809	1.80162	3.14577e-21
Tgm1	ENSRNOG00000020136	4.41828	1.14098e-17
Ampd3	ENSRNOG00000018262	1.45539	5.70672e-15
Grb14	ENSRNOG00000052498	1.01291	1.30775e-12
Rgs16	ENSRNOG00000027024	0.880458	0.00878048
Fbxl5	ENSRNOG00000005261	1.25676	4.5337e-19
Osmr	ENSRNOG00000033192	1.74905	2.90925e-17
P2ry6	ENSRNOG00000019270	2.8748	0.0052828
Ccl6	ENSRNOG00000030021	4.63255	0.000494724
Il13ra2	ENSRNOG00000032973	3.47685	2.55655e-15
Plat	ENSRNOG00000019018	1.10151	1.19563e-10
Maff	ENSRNOG00000012886	0.951794	0.000234822
Bhlhe40	ENSRNOG00000007152	0.999019	9.79777e-10
Ptger4	ENSRNOG00000013240	1.90574	0.00435072
Dclk1	ENSRNOG00000032922	1.02114	1.51484e-08
Cebpd	ENSRNOG00000050869	2.12496	4.04332e-23
Havcr2	ENSRNOG00000031443	3.17191	0.0229573
Zfp36l1	ENSRNOG00000058646	1.48696	9.85194e-15
Pcdh7	ENSRNOG00000012367	0.866244	6.11579e-08
Mmp13	ENSRNOG00000008478	3.02763	1.15319e-52
Fosl1	ENSRNOG00000020552	1.14598	1.197e-10
Nfkb1	ENSRNOG00000023258	1.20087	6.33452e-22
Zfp281	ENSRNOG00000058643	0.974479	0.000120136
Ereg	ENSRNOG00000002771	1.29163	2.76125e-07
Gas7	ENSRNOG00000049361	1.12826	1.37647e-08
Neurl3	ENSRNOG00000015366	2.89876	1.29295e-06
Tmem154	ENSRNOG00000010866	1.66133	7.67096e-06
Nefh	ENSRNOG00000008716	1.71639	0.00068
Rgs9	ENSRNOG00000003800	1.87826	0.00232486
Pcgf5	ENSRNOG00000018532	1.09105	2.73563e-05
Il1rap	ENSRNOG00000001928	0.8956	0.000273792
Znrf1	ENSRNOG00000019028	0.955759	1.51143e-06
Socs3	ENSRNOG00000002946	1.04548	4.4363e-07
Ccl2	ENSRNOG00000007159	5.3633	1.68839e-99
Lox	ENSRNOG00000014426	1.46436	3.17075e-17
Plek	ENSRNOG00000005214	2.0909	0.0256309
Upp1	ENSRNOG00000004972	3.10725	3.10856e-54
Micall2	ENSRNOG00000022533	1.90569	6.57481e-23
Csf2	ENSRNOG00000026805	7.44312	7.59792e-09
Ces1a	ENSRNOG00000039725	3.16367	0.0228231
Errfi1	ENSRNOG00000058186	1.4358	2.7451e-14
Eva1a	ENSRNOG00000007118	1.3179	5.76906e-08
Cgnl1	ENSRNOG00000054080	1.14504	3.63816e-11
Fam49a	ENSRNOG00000052758	1.65749	2.21599e-08
Zmynd15	ENSRNOG00000019477	2.12078	9.96128e-07
Mroh2a	ENSRNOG00000042182	1.16265	0.001041
Hsd11b1	ENSRNOG00000005861	1.97921	5.14941e-26
Cd55	ENSRNOG00000003927	1.85013	3.87206e-11
Tnfsf15	ENSRNOG00000008930	2.20089	3.96062e-06
Tnip1	ENSRNOG00000010370	0.960923	2.60444e-10
Sipa1l2	ENSRNOG00000019791	0.938	1.12846e-05
Bmp6	ENSRNOG00000013717	3.45696	6.12081e-33
Junb	ENSRNOG00000042838	1.35299	1.47875e-12
Sinhcaf	ENSRNOG00000049943	1.04733	0.0444129
Ddias	ENSRNOG00000022521	1.26693	2.58121e-06
Orm1	ENSRNOG00000007886	9.63206	1.33324e-19
Cxcl3	ENSRNOG00000028043	8.8229	4.84764e-89
Sgk2	ENSRNOG00000033573	1.38548	0.0448143
Nfil3	ENSRNOG00000011668	0.875197	0.00238567
Relb	ENSRNOG00000033235	1.5639	1.82469e-10
Egln3	ENSRNOG00000005053	4.49475	3.21219e-51
Plk2	ENSRNOG00000011951	1.26867	4.08065e-16
Rap1gap2	ENSRNOG00000002652	1.26557	8.69128e-05
Ccr1	ENSRNOG00000006715	3.99379	0.00449775
Inhba	ENSRNOG00000014320	1.86045	2.7468e-09
Mmp12	ENSRNOG00000030187	2.96324	8.5073e-20
Hsp90aa1	ENSRNOG00000059714	0.912902	0.0242279
Grem1	ENSRNOG00000026053	3.00658	1.72931e-47
Slc16a2	ENSRNOG00000002832	2.52667	3.12668e-59
Mylk2	ENSRNOG00000008235	1.6791	0.0424425
Itgb3	ENSRNOG00000048449	1.28439	0.00235856
Traf1	ENSRNOG00000048914	1.05857	2.47869e-06
Prdm8	ENSRNOG00000002004	0.955143	0.0362022
Gcnt2	ENSRNOG00000023778	1.72712	5.66766e-12
Adora2b	ENSRNOG00000002922	2.6593	3.8322e-17
Skil	ENSRNOG00000009899	1.29412	3.6389e-05
Rbpms	ENSRNOG00000013328	2.04577	7.14861e-07
Esm1	ENSRNOG00000010797	2.35215	2.49477e-12
Cacna1i	ENSRNOG00000060407	1.3048	4.29272e-08
Angptl4	ENSRNOG00000007545	4.972	7.09844e-45
Cyp7b1	ENSRNOG00000009730	1.14864	5.41198e-07
Prl8a9	ENSRNOG00000024843	1.78084	0.0241625
Egln1	ENSRNOG00000019773	0.868241	9.84973e-08
Twist2	ENSRNOG00000020355	3.06007	2.28942e-15
Hcar2	ENSRNOG00000026653	4.78064	1.15097e-06
Mgst2	ENSRNOG00000061857	0.979387	3.83545e-05
Stap2	ENSRNOG00000047306	2.35876	9.25313e-09
Sdc4	ENSRNOG00000014297	0.917309	3.74399e-11
Gabre	ENSRNOG00000061182	1.55378	0.000543179
Ccl5	ENSRNOG00000010906	4.84221	0.00187444
Tbx3	ENSRNOG00000008706	1.54026	3.20178e-06
Tnfaip6	ENSRNOG00000050792	1.95664	4.51541e-09
Slc16a3	ENSRNOG00000036677	1.78179	2.51539e-26
Fgf7	ENSRNOG00000009425	1.71404	3.6485e-07
Lhfpl2	ENSRNOG00000011032	1.46319	2.24947e-20
Medag	ENSRNOG00000000906	1.85935	6.28295e-16
Cxcl2	ENSRNOG00000002792	7.13292	1.59514e-10
Steap1	ENSRNOG00000000017	1.19251	1.5269e-12
Ptgs2	ENSRNOG00000002525	2.79962	3.91327e-19
Tnip3	ENSRNOG00000054524	8.80662	7.03626e-13
Daam1	ENSRNOG00000004345	1.04706	4.9943e-07
Gch1	ENSRNOG00000011039	1.70373	3.21705e-10
Traf2	ENSRNOG00000006238	0.878698	7.34662e-07
Gna14	ENSRNOG00000014840	2.0643	2.98259e-08
Gpr149	ENSRNOG00000014793	2.27626	0.0308743
Grap	ENSRNOG00000002599	3.1528	0.0273855
Fgfbp1	ENSRNOG00000003095	1.76062	0.00121916
Arid5a	ENSRNOG00000015382	0.859667	8.48972e-07
Mical2	ENSRNOG00000016244	1.47567	8.33828e-09
Mgarp	ENSRNOG00000011923	1.31554	5.46861e-06
Mturn	ENSRNOG00000010205	0.969622	0.0379308
Ptges	ENSRNOG00000006320	4.13317	4.65436e-52
Pde4b	ENSRNOG00000005905	1.4113	5.27617e-08
Slc6a14	ENSRNOG00000005687	3.41722	0.0229894
Spp1	ENSRNOG00000043451	1.02322	9.12593e-08
Hephl1	ENSRNOG00000056092	1.57241	0.0352778
Kcnn3	ENSRNOG00000020706	5.00805	7.27454e-06
Ccl20	ENSRNOG00000015992	11.418	2.76821e-20
P2ry2	ENSRNOG00000019283	1.47502	7.1598e-08
Serpine1	ENSRNOG00000001414	2.04383	4.75361e-15
Tmem200a	ENSRNOG00000047783	0.992109	6.93052e-05
Vnn3	ENSRNOG00000039865	1.2179	7.21307e-06
Zc3h12a	ENSRNOG00000009131	3.551	1.87555e-88
Il6	ENSRNOG00000010278	3.97387	5.54035e-15
Fam162a	ENSRNOG00000002255	0.854947	1.20911e-05
Csrnp1	ENSRNOG00000033433	1.17611	3.41294e-07
Ak4	ENSRNOG00000045738	1.3423	9.58133e-13
Gpr85	ENSRNOG00000024636	1.90132	0.00172926
Bcl3	ENSRNOG00000043416	2.03293	1.46528e-18
Prg4	ENSRNOG00000002385	5.7886	0
Smad7	ENSRNOG00000018359	0.877097	5.88652e-08
Tnfaip3	ENSRNOG00000049517	1.73074	1.22719e-06
Cxadr	ENSRNOG00000001557	2.0279	1.88977e-17
Ankrd55	ENSRNOG00000013555	2.11178	0.000605464
Tnfrsf9	ENSRNOG00000036942	4.15832	3.10652e-23
Bend4	ENSRNOG00000053303	1.76312	0.0143025
Ehf	ENSRNOG00000007484	1.55264	0.0162703
Cd74	ENSRNOG00000018735	1.83806	0.00600895
Vnn1	ENSRNOG00000016219	1.09945	9.24375e-05
Ip6k3	ENSRNOG00000025883	1.13915	0.0010327
Tgif1	ENSRNOG00000015906	0.874123	1.14003e-09
Hist1h1b	ENSRNOG00000060355	1.03589	0.0214425
Smtnl2	ENSRNOG00000015157	1.28435	0.0278391
Sfn	ENSRNOG00000033153	1.38774	0.0104624
Mmp3	ENSRNOG00000032626	5.91797	1.94403e-277
Mmp10	ENSRNOG00000032832	5.83408	1.99535e-51
Slpi	ENSRNOG00000046699	5.46246	2.33813e-37
Nxph4	ENSRNOG00000025059	0.856333	0.0131302
Adamts8	ENSRNOG00000005574	2.18286	7.74106e-08
Map3k1	ENSRNOG00000013177	1.80882	0.00139564
Hspa4l	ENSRNOG00000010819	1.31288	0.000252883
Lbp	ENSRNOG00000014532	3.13647	2.56763e-51
Bnip3	ENSRNOG00000017243	1.03751	2.75439e-14
Pdk1	ENSRNOG00000001517	0.918551	5.63354e-10
Nos2	ENSRNOG00000057443	8.47869	1.90929e-11
Ddah1	ENSRNOG00000014613	1.14698	4.90159e-14
Lif	ENSRNOG00000007002	2.16676	1.51494e-11
Frem2	ENSRNOG00000021670	1.84274	0.0255969
Cp	ENSRNOG00000011913	1.24873	1.42244e-05
Cd14	ENSRNOG00000017819	0.860079	6.9263e-06
Ggn	ENSRNOG00000023931	0.981666	0.00340888
Klhl41	ENSRNOG00000007461	1.8176	4.5643e-12
Cd40	ENSRNOG00000018488	3.54145	0.00040129
Zswim4	ENSRNOG00000007582	0.934304	1.0011e-05
Lvrn	ENSRNOG00000003950	1.78337	0.0139076
Slc9a3r1	ENSRNOG00000003232	1.01178	5.46786e-09
Dpep1	ENSRNOG00000015880	1.1412	0.00768946
Ubash3b	ENSRNOG00000008187	2.0337	6.88515e-17
Abcb4	ENSRNOG00000008012	1.58495	5.12502e-12
Fst	ENSRNOG00000011631	1.60707	3.47549e-15
Serping1	ENSRNOG00000007457	1.65301	4.18642e-12
Nabp1	ENSRNOG00000015416	1.22865	9.47289e-09
Bmpr1b	ENSRNOG00000016289	1.41769	7.4216e-09
Cd44	ENSRNOG00000006094	1.08941	1.07443e-10
Mreg	ENSRNOG00000015774	1.35169	4.97611e-07
Ugdh	ENSRNOG00000002643	1.11348	1.66589e-17
Htr2a	ENSRNOG00000010063	2.82373	7.15872e-13
Vwa7	ENSRNOG00000000860	1.09512	0.035564
Birc3	ENSRNOG00000005731	1.57891	2.94286e-09
Ch25h	ENSRNOG00000019141	4.53807	0.00156921
Ier3	ENSRNOG00000000827	1.27045	1.55464e-07
Hmga2	ENSRNOG00000042460	1.16022	1.40475e-09
Lum	ENSRNOG00000004610	2.01274	7.81162e-19
Slc39a14	ENSRNOG00000009832	1.70478	1.30005e-26
Epas1	ENSRNOG00000021318	0.998702	2.03421e-12
Tmc7	ENSRNOG00000016679	2.67896	0.0424728
Adm	ENSRNOG00000027030	1.12336	2.46174e-09
Nes	ENSRNOG00000018681	1.12754	0.0492579
Ccdc88b	ENSRNOG00000024931	1.40358	0.0242671
Slc2a1	ENSRNOG00000007284	0.989642	1.59379e-08
Cxcl16	ENSRNOG00000026647	2.06783	9.6579e-13
Nlrp3	ENSRNOG00000003170	1.81072	6.91048e-06
Slc25a37	ENSRNOG00000015495	1.19923	6.3615e-13
Mast4	ENSRNOG00000010720	1.41819	0.00364777
Mgst1	ENSRNOG00000007743	1.67345	8.20708e-11
F3	ENSRNOG00000011800	2.10643	3.41041e-21
Bdkrb2	ENSRNOG00000047300	1.13585	4.06746e-06
Stc1	ENSRNOG00000015075	1.32561	3.70899e-07
Sh3bgrl2	ENSRNOG00000009613	1.1147	0.00415078
Il18rap	ENSRNOG00000054218	0.990471	0.000206431
Fgf10	ENSRNOG00000012278	2.12439	5.89781e-28
Steap4	ENSRNOG00000008602	2.87455	5.7631e-20
Radil	ENSRNOG00000024456	1.03081	0.0329859
Hivep2	ENSRNOG00000011015	0.985517	3.68327e-11
Hspa1b	ENSRNOG00000045654	3.28667	0.0228456
Rhbdf2	ENSRNOG00000011459	0.994367	5.40779e-08
Cd68	ENSRNOG00000037563	0.92287	0.000486869
Il7	ENSRNOG00000011973	1.96017	4.97922e-06
Htr1b	ENSRNOG00000013042	2.19223	5.88297e-06
Ltbp2	ENSRNOG00000012094	1.43207	6.49296e-16
Nfkbid	ENSRNOG00000025111	1.33196	0.0123472
Gsap	ENSRNOG00000028801	2.83214	1.57906e-33
Rbp2	ENSRNOG00000013932	4.07953	0.00187156
Nfkbiz	ENSRNOG00000031163	4.12642	1.64432e-74
Steap2	ENSRNOG00000006076	1.15801	7.97577e-18
Nod2	ENSRNOG00000014124	2.52239	1.25826e-07
Slc11a2	ENSRNOG00000019550	1.0466	6.58548e-09
Cxcl1	ENSRNOG00000002802	6.01015	8.37204e-126
Serpina12	ENSRNOG00000042634	1.42732	4.10529e-06
Rnd1	ENSRNOG00000059857	2.69498	2.18751e-25

## Sheet: mouse
Gene name	Ensembl ID	Log2FoldChange	Pvalue
Islr	ENSMUSG00000037206	-3.56012	0
Cldn1	ENSMUSG00000022512	-1.53291	7.79813e-06
Snap91	ENSMUSG00000033419	-1.57325	0.0131268
Spock2	ENSMUSG00000058297	-1.88318	1.03628e-08
Pde6a	ENSMUSG00000024575	-2.9546	0.0187803
Wnk4	ENSMUSG00000035112	-1.85237	9.27444e-10
Smpd3	ENSMUSG00000031906	-4.03872	8.99969e-60
Tmem158	ENSMUSG00000054871	-1.3054	2.70584e-14
Cpz	ENSMUSG00000036596	-2.88482	0.00100368
Bicdl1	ENSMUSG00000041609	-0.987496	0.000582371
Frem1	ENSMUSG00000059049	-2.56376	3.03473e-09
Lzts1	ENSMUSG00000036306	-3.63185	3.15891e-09
Lgi3	ENSMUSG00000033595	-1.86579	8.1073e-05
Nrep	ENSMUSG00000042834	-1.95849	9.59271e-94
Col8a2	ENSMUSG00000056174	-5.75337	0
Camk4	ENSMUSG00000038128	-2.19423	1.6867e-41
Cnmd	ENSMUSG00000022025	-5.0611	0
Kit	ENSMUSG00000005672	-4.21035	2.08204e-12
Akr1c14	ENSMUSG00000033715	-1.37316	0.000949701
Flrt1	ENSMUSG00000047787	-1.68215	2.54257e-10
Gpr156	ENSMUSG00000046961	-2.4752	0.00499662
Olfml2b	ENSMUSG00000038463	-1.22723	3.55347e-207
Adamts17	ENSMUSG00000058145	-3.58396	2.87167e-11
Angptl1	ENSMUSG00000033544	-2.69484	1.52469e-28
Dock3	ENSMUSG00000039716	-2.24977	2.22155e-12
Col9a2	ENSMUSG00000028626	-1.29148	6.45159e-89
Mas1	ENSMUSG00000068037	-1.08601	0.0437612
Slc2a4	ENSMUSG00000018566	-1.94337	7.16229e-07
Slc26a7	ENSMUSG00000040569	-5.67998	2.84239e-90
Gpsm1	ENSMUSG00000026930	-1.21275	7.70319e-24
Chrdl2	ENSMUSG00000030732	-3.50566	0.03617
Ldb3	ENSMUSG00000021798	-1.35597	0.00150867
Pdlim2	ENSMUSG00000022090	-2.10556	1.02879e-126
Rab40b	ENSMUSG00000025170	-2.48977	4.51123e-23
Snai2	ENSMUSG00000022676	-0.955142	4.28326e-41
Ggt1	ENSMUSG00000006345	-2.93768	0.0135108
Ttc22	ENSMUSG00000034919	-7.24123	1.66381e-09
Mtus2	ENSMUSG00000029651	-2.24163	1.20578e-57
Lmod1	ENSMUSG00000048096	-3.86128	1.60239e-29
Gpd1	ENSMUSG00000023019	-3.01375	3.64312e-19
Timp4	ENSMUSG00000030317	-3.44758	4.9125e-05
Gas2	ENSMUSG00000030498	-1.14898	1.82551e-40
Foxa2	ENSMUSG00000037025	-5.86896	1.24502e-06
Pag1	ENSMUSG00000027508	-2.17912	6.37856e-51
Nrxn2	ENSMUSG00000033768	-2.71849	4.63585e-06
Cav3	ENSMUSG00000062694	-4.40742	1.34336e-40
Efemp1	ENSMUSG00000020467	-2.87287	0
Cldn19	ENSMUSG00000066058	-7.94926	2.8125e-11
Nckap5	ENSMUSG00000049690	-1.85019	2.17505e-23
Plbd1	ENSMUSG00000030214	-1.88901	2.62058e-05
Acan	ENSMUSG00000030607	-3.92518	4.11693e-199
Col9a3	ENSMUSG00000027570	-1.36431	4.82944e-164
Fam53b	ENSMUSG00000030956	-1.03879	5.40704e-41
Krt15	ENSMUSG00000054146	-4.51036	0.000552301
Cdkn1c	ENSMUSG00000037664	-3.64746	2.1862e-165
Fam84a	ENSMUSG00000020607	-0.906044	1.23894e-05
Tlr5	ENSMUSG00000079164	-1.8353	1.12524e-19
Extl1	ENSMUSG00000028838	-2.46392	1.45728e-21
Smim5	ENSMUSG00000048442	-1.05573	0.0124663
Mrgprf	ENSMUSG00000031070	-0.978428	3.26162e-39
Sh3rf2	ENSMUSG00000057719	-3.90304	5.47233e-77
Trim63	ENSMUSG00000028834	-5.23105	5.18182e-05
Boc	ENSMUSG00000022687	-1.37791	2.19812e-203
Cdk15	ENSMUSG00000026023	-2.14943	8.32067e-17
Cryba2	ENSMUSG00000006546	-4.88254	0.00956204
Spock3	ENSMUSG00000054162	-3.14139	3.45131e-05
Nkd1	ENSMUSG00000031661	-5.28701	1.20619e-86
Wfdc1	ENSMUSG00000023336	-1.9485	2.70124e-05
Fibin	ENSMUSG00000074971	-1.48984	1.68599e-153
Vit	ENSMUSG00000024076	-1.97906	1.74852e-16
Kcnt2	ENSMUSG00000052726	-3.66271	7.17612e-28
Alpl	ENSMUSG00000028766	-1.41508	1.32482e-26
Acta2	ENSMUSG00000035783	-4.42407	0
Col24a1	ENSMUSG00000028197	-1.38298	3.12798e-08
Kcnma1	ENSMUSG00000063142	-1.3041	1.94715e-08
Me3	ENSMUSG00000030621	-3.33492	2.22389e-44
Rtl3	ENSMUSG00000047686	-1.88594	1.5238e-186
Adcy1	ENSMUSG00000020431	-4.21529	1.70794e-21
Trabd2b	ENSMUSG00000070867	-1.6296	3.49812e-198
Ano1	ENSMUSG00000031075	-1.24551	3.21185e-09
Epha5	ENSMUSG00000029245	-2.56107	5.71439e-15
Sostdc1	ENSMUSG00000036169	-6.65796	5.50115e-08
Ccdc78	ENSMUSG00000071202	-0.885024	0.0452398
Scn2b	ENSMUSG00000070304	-3.58174	1.88588e-08
Matn1	ENSMUSG00000040533	-2.70548	1.31331e-176
Popdc3	ENSMUSG00000019848	-3.44141	0.0078377
Fat3	ENSMUSG00000074505	-3.67564	2.35709e-40
Spta1	ENSMUSG00000026532	-7.38426	1.96142e-09
Dusp27	ENSMUSG00000026564	-6.12639	5.12138e-13
Tub	ENSMUSG00000031028	-3.91678	8.72085e-07
Dhtkd1	ENSMUSG00000025815	-1.9081	3.17535e-35
Olfml2a	ENSMUSG00000046618	-4.7302	6.89208e-102
Fbln7	ENSMUSG00000027386	-3.02099	4.96085e-256
Tspyl4	ENSMUSG00000039485	-1.44403	4.90068e-23
Pdcd4	ENSMUSG00000024975	-1.71106	5.27385e-28
Pgm5	ENSMUSG00000041731	-3.24114	6.86938e-61
B4galnt3	ENSMUSG00000041372	-4.04215	1.26164e-12
Gprc5c	ENSMUSG00000051043	-1.45084	2.30047e-56
Bco2	ENSMUSG00000032066	-4.19546	0.00100017
Paqr6	ENSMUSG00000041423	-5.98872	1.46545e-08
Fgfr4	ENSMUSG00000005320	-5.41696	3.96048e-21
Tmtc1	ENSMUSG00000030306	-1.91877	3.27531e-70
Plb1	ENSMUSG00000029134	-1.57496	9.55346e-07
Cyp2c23	ENSMUSG00000025197	-2.12925	0.00162476
Bambi	ENSMUSG00000024232	-2.5628	1.22783e-39
Shank3	ENSMUSG00000022623	-0.987533	3.00703e-05
C1qtnf3	ENSMUSG00000058914	-2.22734	4.49962e-34
Fam189a2	ENSMUSG00000071604	-3.15965	0.000226075
Ucma	ENSMUSG00000026668	-7.14349	4.73719e-100
Lrrc31	ENSMUSG00000074653	-3.52059	0.0239344
Ldlrad3	ENSMUSG00000048058	-2.45548	6.81446e-198
Lrrc34	ENSMUSG00000027702	-3.47119	0.000182008
Nkain4	ENSMUSG00000027574	-5.90816	5.68236e-25
Stac	ENSMUSG00000032502	-1.37594	0.000246188
Col14a1	ENSMUSG00000022371	-4.69414	1.17722e-184
Ifit1	ENSMUSG00000034459	-3.70676	9.161e-21
Plagl1	ENSMUSG00000019817	-1.36819	1.23253e-258
Tspan8	ENSMUSG00000034127	-4.69317	0.000157083
Prss23	ENSMUSG00000039405	-3.34391	3.83253e-230
Igfbp5	ENSMUSG00000026185	-1.47912	9.37768e-267
Col9a1	ENSMUSG00000026147	-4.19955	0
Foxo6	ENSMUSG00000052135	-2.28339	0.0350714
Eno3	ENSMUSG00000060600	-2.51529	5.63737e-94
Sema3d	ENSMUSG00000040254	-2.14324	7.59748e-58
Apba1	ENSMUSG00000024897	-1.25743	4.92981e-13
Galnt5	ENSMUSG00000026828	-3.52935	1.53704e-35
Ppp1r1a	ENSMUSG00000022490	-2.54281	0.00971147
Mlana	ENSMUSG00000024806	-6.30325	9.85809e-13
Matn3	ENSMUSG00000020583	-7.09056	1.05411e-141
Rapsn	ENSMUSG00000002104	-3.30317	1.466e-07
Col4a6	ENSMUSG00000031273	-2.88493	2.15188e-82
Magel2	ENSMUSG00000056972	-4.19985	0.000801892
Mrvi1	ENSMUSG00000005611	-5.02517	4.86509e-06
Ano5	ENSMUSG00000055489	-7.61278	1.61069e-13
Zfp704	ENSMUSG00000040209	-1.23607	3.51744e-18
Chrd	ENSMUSG00000006958	-0.897056	6.76259e-16
Igf2	ENSMUSG00000048583	-3.65197	6.82614e-128
Fam198a	ENSMUSG00000038233	-6.49577	9.08553e-10
Dlk1	ENSMUSG00000040856	-1.32761	1.05826e-224
Syt6	ENSMUSG00000027849	-3.38933	1.62134e-07
Shisa2	ENSMUSG00000044461	-1.60035	1.68812e-23
Zfr2	ENSMUSG00000034949	-1.19368	7.61626e-07
Sesn3	ENSMUSG00000032009	-1.43655	8.97633e-121
Tenm3	ENSMUSG00000031561	-1.793	6.20247e-153
Itgbl1	ENSMUSG00000032925	-4.35662	0
St8sia2	ENSMUSG00000025789	-4.84948	3.12605e-32
Pcp4l1	ENSMUSG00000038370	-4.84521	1.30196e-40
Ak5	ENSMUSG00000039058	-4.04324	5.21474e-94
Akap12	ENSMUSG00000038587	-1.41489	4.74395e-35
Sema3a	ENSMUSG00000028883	-1.89833	4.10516e-266
Gldn	ENSMUSG00000046167	-1.35718	1.538e-18
Lin7a	ENSMUSG00000019906	-3.08464	3.46649e-08
Socs2	ENSMUSG00000020027	-2.39448	1.69389e-120
Fras1	ENSMUSG00000034687	-2.0654	9.6373e-76
Ppara	ENSMUSG00000022383	-1.2322	0.000271774
Slc8a3	ENSMUSG00000079055	-1.54176	1.72388e-10
Gramd2	ENSMUSG00000074259	-3.24727	2.16348e-32
Itga11	ENSMUSG00000032243	-2.00982	1.03254e-110
Piezo2	ENSMUSG00000041482	-4.77042	0
Tmem204	ENSMUSG00000024168	-0.940658	0.0283561
Lcp2	ENSMUSG00000002699	-4.60681	0.000436255
Serpinh1	ENSMUSG00000070436	-1.31591	0
Adrb3	ENSMUSG00000031489	-1.12486	0.027604
Nalcn	ENSMUSG00000000197	-4.91012	7.32401e-11
Slc16a14	ENSMUSG00000026220	-5.90956	2.62401e-18
Ahrr	ENSMUSG00000021575	-1.45194	7.91664e-45
Hs3st3a1	ENSMUSG00000047759	-2.89379	0.000141249
Gdf10	ENSMUSG00000021943	-6.53115	3.46794e-137
Cthrc1	ENSMUSG00000054196	-2.90892	1.00774e-137
Adh7	ENSMUSG00000055301	-2.33603	1.31296e-14
Carmil3	ENSMUSG00000022211	-3.21599	3.03753e-09
Cyp27a1	ENSMUSG00000026170	-1.34169	1.1259e-19
Gpc3	ENSMUSG00000055653	-1.98682	4.25513e-79
Cmtm5	ENSMUSG00000040759	-5.22251	5.92457e-05
Pycr1	ENSMUSG00000025140	-2.85882	1.85809e-182
Mdk	ENSMUSG00000027239	-1.82603	5.83888e-23
Car3	ENSMUSG00000027559	-7.35643	8.14285e-24
Tmeff1	ENSMUSG00000028347	-2.28151	5.44546e-118
Gabrb2	ENSMUSG00000007653	-3.04975	0.000498176
Ophn1	ENSMUSG00000031214	-1.07089	9.63321e-14
Galnt9	ENSMUSG00000033316	-5.38428	5.19283e-15
Slfn5	ENSMUSG00000054404	-5.16357	3.69832e-12
Calml3	ENSMUSG00000063130	-6.79464	1.5106e-08
G0s2	ENSMUSG00000009633	-3.70615	8.50884e-79
Rftn2	ENSMUSG00000025978	-0.851244	3.4568e-29
Slc27a6	ENSMUSG00000024600	-6.4526	1.0673e-30
Tmem200c	ENSMUSG00000095407	-2.11464	0.00326869
Itpr1	ENSMUSG00000030102	-1.64224	2.7416e-233
Mxd4	ENSMUSG00000037235	-1.49942	4.14574e-134
Gpr88	ENSMUSG00000068696	-3.53152	3.17946e-20
Mfap2	ENSMUSG00000060572	-3.79653	1.37986e-123
Zim1	ENSMUSG00000002266	-2.96535	4.3636e-253
Dact1	ENSMUSG00000044548	-2.59522	1.83228e-39
Tenm4	ENSMUSG00000048078	-2.52649	3.5957e-111
Fgfr3	ENSMUSG00000054252	-3.14552	1.9938e-195
Aspa	ENSMUSG00000020774	-5.45471	8.17931e-05
Krt8	ENSMUSG00000049382	-4.17582	0.0152932
Ccdc3	ENSMUSG00000026676	-1.37728	0.000403509
Tril	ENSMUSG00000043496	-6.06178	4.93633e-07
Fam13c	ENSMUSG00000043259	-2.08815	7.25458e-76
Matn4	ENSMUSG00000016995	-3.58021	1.15623e-211
Adra1b	ENSMUSG00000050541	-4.35817	1.36689e-113
Col1a2	ENSMUSG00000029661	-2.03665	0
Pth1r	ENSMUSG00000032492	-2.43118	5.12313e-53
Slc38a3	ENSMUSG00000010064	-1.76504	1.23671e-27
Deptor	ENSMUSG00000022419	-2.33363	2.6295e-40
Pck2	ENSMUSG00000040618	-1.44189	6.27726e-42
Adamts12	ENSMUSG00000047497	-2.60549	7.78906e-46
Slc17a9	ENSMUSG00000023393	-2.32973	1.78088e-31
Sned1	ENSMUSG00000047793	-3.3827	0
Kcns1	ENSMUSG00000040164	-5.38045	1.37479e-45
Loxl3	ENSMUSG00000000693	-1.06243	2.12961e-45
Timp3	ENSMUSG00000020044	-2.38582	3.43558e-262
Pparg	ENSMUSG00000000440	-2.72037	6.17235e-46
H2afy2	ENSMUSG00000020086	-2.30313	7.7177e-23
Rpp25	ENSMUSG00000062309	-1.20335	0.00849416
Slc9a9	ENSMUSG00000031129	-1.93937	5.68409e-24
Kcnf1	ENSMUSG00000051726	-1.12295	3.47744e-05
Nrk	ENSMUSG00000052854	-2.87684	8.02651e-275
Upk3b	ENSMUSG00000042985	-4.64636	0.000180956
Kctd4	ENSMUSG00000046523	-1.25808	0.000796323
Lmcd1	ENSMUSG00000057604	-3.93834	1.07159e-108
Adh1	ENSMUSG00000074207	-3.79913	2.19723e-10
Samd5	ENSMUSG00000060487	-1.44501	1.17389e-17
Ramp1	ENSMUSG00000034353	-4.02294	1.10845e-24
Gmpr	ENSMUSG00000000253	-1.29987	1.95854e-13
Cd96	ENSMUSG00000022657	-3.87515	0.0133845
Adamts14	ENSMUSG00000059901	-1.72449	2.21692e-39
Spats2l	ENSMUSG00000038305	-1.62034	1.04103e-37
Bbox1	ENSMUSG00000041660	-2.60834	0.0150099
Rab11fip4	ENSMUSG00000017639	-4.48613	0
Nr3c2	ENSMUSG00000031618	-0.877733	0.000639968
Mylk	ENSMUSG00000022836	-2.90692	3.10806e-99
Lsamp	ENSMUSG00000061080	-4.15769	0.00228953
Fbn2	ENSMUSG00000024598	-2.01015	0
Meltf	ENSMUSG00000022780	-1.80205	5.87384e-98
Aoc3	ENSMUSG00000019326	-1.85194	4.93864e-21
Wisp3	ENSMUSG00000062074	-1.74568	0.00489758
Lgi4	ENSMUSG00000036560	-4.67882	2.64652e-09
Irs1	ENSMUSG00000055980	-1.02723	1.91944e-78
Myo16	ENSMUSG00000039057	-1.2596	0.00232729
Slc44a2	ENSMUSG00000057193	-1.01887	4.14965e-47
Hsd17b1	ENSMUSG00000019301	-2.35132	2.81227e-06
Adamtsl4	ENSMUSG00000015850	-1.07583	1.12449e-131
Cox6a2	ENSMUSG00000030785	-2.94137	6.67818e-05
Sprn	ENSMUSG00000045733	-3.3084	0.00356697
St6galnac2	ENSMUSG00000057286	-3.68475	1.42237e-25
Cpa1	ENSMUSG00000054446	-4.28418	0.00113732
Mmp15	ENSMUSG00000031790	-1.36241	1.3651e-07
Srpx	ENSMUSG00000090084	-4.03611	2.67935e-245
Scube2	ENSMUSG00000007279	-5.13234	2.68146e-05
Ddo	ENSMUSG00000063428	-3.56253	7.05589e-05
Fam107a	ENSMUSG00000021750	-5.91029	9.68212e-07
Cdh18	ENSMUSG00000040420	-1.57883	0.00184934
Col11a2	ENSMUSG00000024330	-3.25726	0
Prdm6	ENSMUSG00000069378	-1.94634	5.48056e-12
Foxd1	ENSMUSG00000078302	-1.63283	2.26126e-13
Eln	ENSMUSG00000029675	-7.22365	2.06714e-302
Ptn	ENSMUSG00000029838	-2.05006	3.47851e-49
Daam2	ENSMUSG00000040260	-0.960115	1.46337e-80
Kazald1	ENSMUSG00000025213	-2.74855	8.61828e-211
Angpt2	ENSMUSG00000031465	-1.11835	0.0224774
Asb4	ENSMUSG00000042607	-0.874037	4.18145e-08
Itga10	ENSMUSG00000090210	-1.95674	5.04471e-107
Galnt13	ENSMUSG00000060988	-1.31055	5.75281e-36
Scrn1	ENSMUSG00000019124	-3.54514	2.19728e-228
Dlx5	ENSMUSG00000029755	-2.14184	5.37441e-19
Dmp1	ENSMUSG00000029307	-6.16395	5.91187e-07
Zfp385c	ENSMUSG00000014198	-3.06983	5.48108e-07
Agmo	ENSMUSG00000050103	-0.93809	0.0079357
Comp	ENSMUSG00000031849	-2.55612	5.6228e-279
Fzd4	ENSMUSG00000049791	-2.70126	6.16893e-59
C1qtnf2	ENSMUSG00000046491	-1.74496	5.65695e-26
Fbxl7	ENSMUSG00000043556	-0.928858	1.84808e-12
Serpinb7	ENSMUSG00000067001	-4.05759	0.00495469
Lrp3	ENSMUSG00000001802	-2.18154	4.39028e-41
Jdp2	ENSMUSG00000034271	-1.56174	1.04618e-91
Wnt4	ENSMUSG00000036856	-3.00648	1.32514e-09
Rarres1	ENSMUSG00000049404	-3.57388	2.16113e-92
Lrrc17	ENSMUSG00000039883	-4.3576	4.65231e-136
Fgfr2	ENSMUSG00000030849	-2.85868	0
Snorc	ENSMUSG00000026258	-3.94141	1.82398e-21
Hcn1	ENSMUSG00000021730	-1.97407	2.31217e-08
Col27a1	ENSMUSG00000045672	-4.19487	0
Nrip2	ENSMUSG00000001520	-1.55271	3.24886e-11
Wwp2	ENSMUSG00000031930	-1.56581	0
Aqp1	ENSMUSG00000004655	-1.33837	9.3504e-82
Wscd2	ENSMUSG00000063430	-4.84894	1.5907e-29
Mdfi	ENSMUSG00000032717	-1.40766	2.01125e-21
Dync1i1	ENSMUSG00000029757	-1.16624	0.000715563
Cfap74	ENSMUSG00000078490	-1.41206	4.60112e-08
Fgfrl1	ENSMUSG00000008090	-2.21223	2.40746e-277
Slc7a3	ENSMUSG00000031297	-1.70494	2.67837e-32
Ppp1r1b	ENSMUSG00000061718	-4.94624	7.33654e-140
Dmd	ENSMUSG00000045103	-1.14296	3.37378e-16
Sp7	ENSMUSG00000060284	-4.21932	3.2604e-30
Col2a1	ENSMUSG00000022483	-3.55555	0
Col1a1	ENSMUSG00000001506	-1.46614	0
Fzd9	ENSMUSG00000049551	-5.44805	2.73483e-54
Myh14	ENSMUSG00000030739	-3.46399	5.15978e-33
Cped1	ENSMUSG00000062980	-1.81949	2.63685e-185
Dkk2	ENSMUSG00000028031	-5.16942	9.3956e-22
Tnnt3	ENSMUSG00000061723	-5.25583	4.49685e-12
Pcdhb9	ENSMUSG00000051242	-1.52845	0.0171395
Il17d	ENSMUSG00000050222	-1.96955	5.19214e-16
Hapln1	ENSMUSG00000021613	-1.85593	0
Peg3	ENSMUSG00000002265	-2.44301	0
Garnl3	ENSMUSG00000038860	-0.925853	0.000143369
Ddc	ENSMUSG00000020182	-2.97985	0.00182355
Lpl	ENSMUSG00000015568	-1.42155	2.73701e-94
Fxyd1	ENSMUSG00000036570	-5.53269	2.95815e-41
Fry	ENSMUSG00000056602	-2.86094	1.22314e-206
Clec3a	ENSMUSG00000008874	-1.33071	1.46633e-05
Scube1	ENSMUSG00000016763	-2.2146	1.25823e-47
Entpd3	ENSMUSG00000041608	-5.95708	3.17278e-17
Mgat4a	ENSMUSG00000026110	-1.58694	2.80616e-38
Cfap70	ENSMUSG00000039543	-2.39068	3.81178e-17
Cubn	ENSMUSG00000026726	-1.06729	3.25901e-09
Faim2	ENSMUSG00000023011	-1.46714	0.000932705
Stk32b	ENSMUSG00000029123	-4.8092	7.03982e-34
Cytl1	ENSMUSG00000062329	-3.24115	1.62493e-55
Satb1	ENSMUSG00000023927	-1.36396	2.32351e-13
Vipr2	ENSMUSG00000011171	-1.42746	8.31194e-05
Efnb1	ENSMUSG00000031217	-1.94061	1.23766e-146
Ccdc80	ENSMUSG00000022665	-3.58122	0
Tspan18	ENSMUSG00000027217	-4.27131	6.92531e-34
Capn6	ENSMUSG00000067276	-2.75049	1.7845e-203
Igfbp2	ENSMUSG00000039323	-2.37464	3.24958e-130
Inpp4b	ENSMUSG00000037940	-2.74461	4.91958e-06
Olfml1	ENSMUSG00000051041	-9.41291	2.41391e-15
Ppargc1a	ENSMUSG00000029167	-2.13723	8.71222e-41
Cntn2	ENSMUSG00000053024	-3.91042	0.00207207
Susd5	ENSMUSG00000086596	-1.95852	2.21725e-271
Rflna	ENSMUSG00000037962	-1.52107	2.21172e-08
Cilp	ENSMUSG00000042254	-6.6991	3.82439e-08
Clec11a	ENSMUSG00000004473	-3.59935	0
Pdgfrl	ENSMUSG00000031595	-3.02424	1.30599e-91
Lrrn3	ENSMUSG00000036295	-3.43046	3.08557e-33
C1qtnf6	ENSMUSG00000022440	-1.32632	2.2081e-86
Vstm4	ENSMUSG00000050666	-4.07783	1.66182e-28
Adgrl3	ENSMUSG00000037605	-0.901647	0.000196735
Plekhg1	ENSMUSG00000040624	-0.967195	2.34991e-08
Tmem150a	ENSMUSG00000055912	-1.52855	2.55255e-44
Chrdl1	ENSMUSG00000031283	-4.66203	1.22574e-224
Mall	ENSMUSG00000027377	-4.49013	2.58387e-07
Slc26a10	ENSMUSG00000040441	-3.19592	2.48871e-10
Irs3	ENSMUSG00000047182	-1.69807	0.00097594
Atp13a4	ENSMUSG00000038094	5.02086	0.000131656
Ano2	ENSMUSG00000038115	2.58161	1.44657e-06
Nek6	ENSMUSG00000026749	0.894551	1.12248e-44
Slc17a6	ENSMUSG00000030500	3.82523	0.00636654
Dcn	ENSMUSG00000019929	5.00642	0
Slc39a8	ENSMUSG00000053897	2.62282	4.36528e-68
Ttc39c	ENSMUSG00000024424	2.15705	1.49128e-134
Sod2	ENSMUSG00000006818	3.44121	0
Bdkrb1	ENSMUSG00000041347	6.2053	7.99082e-51
Tlr2	ENSMUSG00000027995	2.93815	0
Krt23	ENSMUSG00000006777	4.91572	0.000137488
Tfec	ENSMUSG00000029553	5.13569	2.95624e-05
Ccl7	ENSMUSG00000035373	7.23299	0
Nfkbia	ENSMUSG00000021025	3.1607	0
Mmp1b	ENSMUSG00000041620	9.43872	2.02866e-15
Grem2	ENSMUSG00000050069	2.68166	8.38496e-257
Hbegf	ENSMUSG00000024486	3.07415	1.91694e-113
Vcan	ENSMUSG00000021614	2.21674	0
Il6st	ENSMUSG00000021756	0.956659	0
C1qtnf7	ENSMUSG00000061535	2.57164	7.95614e-18
Csf3	ENSMUSG00000038067	9.55812	3.11102e-30
Ndufa4l2	ENSMUSG00000040280	3.0548	0
Ntn1	ENSMUSG00000020902	1.37863	1.8476e-159
C3	ENSMUSG00000024164	7.10377	0
Plekhn1	ENSMUSG00000078485	1.21227	1.76891e-69
Lonrf3	ENSMUSG00000016239	2.36524	1.48295e-76
Map3k8	ENSMUSG00000024235	2.21974	1.94624e-58
Rtn4rl2	ENSMUSG00000050896	4.6665	8.94733e-27
Il23r	ENSMUSG00000049093	4.24822	0.00107977
Gja4	ENSMUSG00000050234	1.9641	0.0267388
Nipal1	ENSMUSG00000067219	1.08479	2.59644e-16
Ascl2	ENSMUSG00000009248	7.64945	8.47538e-49
Mybl1	ENSMUSG00000025912	0.896353	6.03063e-22
Ginm1	ENSMUSG00000040006	0.893512	2.80938e-55
Csf2rb	ENSMUSG00000071713	1.0601	0.0338299
Il1a	ENSMUSG00000027399	3.03532	6.16944e-14
Sh2b2	ENSMUSG00000005057	3.19355	4.37742e-37
Tnfrsf1b	ENSMUSG00000028599	2.66853	0
Mt1	ENSMUSG00000031765	3.94166	0
Crct1	ENSMUSG00000027913	6.13503	1.95302e-144
Zap70	ENSMUSG00000026117	5.95922	1.0406e-06
Ptprz1	ENSMUSG00000068748	2.51644	2.92744e-07
Ccl3	ENSMUSG00000000982	6.60607	4.04889e-07
Gdnf	ENSMUSG00000022144	4.93506	3.96491e-102
Ptgir	ENSMUSG00000043017	1.33696	3.40418e-10
Abhd18	ENSMUSG00000037818	2.05435	6.23694e-89
Vegfa	ENSMUSG00000023951	3.18187	0
Sacs	ENSMUSG00000048279	1.52378	3.26743e-124
Lcn2	ENSMUSG00000026822	11.175	0
Cx3cl1	ENSMUSG00000031778	2.66078	0
Syt17	ENSMUSG00000058420	5.72986	3.2087e-205
Sqor	ENSMUSG00000005803	1.3405	7.69867e-161
Ackr3	ENSMUSG00000044337	3.32243	0
Sbno2	ENSMUSG00000035673	2.19855	0
Itgb2	ENSMUSG00000000290	3.0856	1.76864e-09
Cdh2	ENSMUSG00000024304	1.73114	6.01395e-191
Slco4a1	ENSMUSG00000038963	9.19038	3.121e-19
Nectin2	ENSMUSG00000062300	2.20864	2.31654e-259
Cebpb	ENSMUSG00000056501	2.25575	6.83149e-24
Mmp9	ENSMUSG00000017737	3.89769	7.01723e-14
Smim3	ENSMUSG00000038059	2.3252	5.50844e-115
Irak3	ENSMUSG00000020227	2.58787	5.41063e-149
Tnfsf8	ENSMUSG00000028362	5.28159	5.89853e-07
Espn	ENSMUSG00000028943	4.80014	4.87932e-143
Fzd1	ENSMUSG00000044674	1.36887	0
Glipr1	ENSMUSG00000056888	3.17767	4.57786e-22
Adora2a	ENSMUSG00000020178	2.90009	8.70828e-06
Pla1a	ENSMUSG00000002847	1.93221	2.6747e-120
Arhgdib	ENSMUSG00000030220	1.67008	3.18603e-139
Tgm1	ENSMUSG00000022218	3.33948	2.93245e-32
Ampd3	ENSMUSG00000005686	2.91594	0
Grb14	ENSMUSG00000026888	2.11211	4.6363e-247
Rgs16	ENSMUSG00000026475	6.35768	7.37422e-197
Fbxl5	ENSMUSG00000039753	1.06339	2.03649e-81
Osmr	ENSMUSG00000022146	1.77076	6.43099e-166
P2ry6	ENSMUSG00000048779	1.44811	1.6907e-06
Ccl6	ENSMUSG00000018927	3.81236	2.99153e-05
Il13ra2	ENSMUSG00000031289	10.857	1.40571e-121
Plat	ENSMUSG00000031538	1.99005	1.56212e-85
Maff	ENSMUSG00000042622	4.47393	0
Bhlhe40	ENSMUSG00000030103	2.54262	0
Ptger4	ENSMUSG00000039942	2.23933	2.37271e-59
Dclk1	ENSMUSG00000027797	0.997796	9.41207e-64
Cebpd	ENSMUSG00000071637	3.75926	0
Havcr2	ENSMUSG00000020399	4.98944	1.14944e-26
Zfp36l1	ENSMUSG00000021127	2.2754	4.06272e-134
Pcdh7	ENSMUSG00000029108	2.16196	0
Mmp13	ENSMUSG00000050578	4.9696	0
Fosl1	ENSMUSG00000024912	4.43847	0
Nfkb1	ENSMUSG00000028163	1.91096	6.08825e-304
Zfp281	ENSMUSG00000041483	0.932436	3.14399e-71
Ereg	ENSMUSG00000029377	6.1154	0
Gas7	ENSMUSG00000033066	2.66385	3.13312e-235
Neurl3	ENSMUSG00000047180	6.36038	2.27545e-07
Tmem154	ENSMUSG00000056498	1.40536	1.19386e-35
Nefh	ENSMUSG00000020396	5.54034	6.08035e-06
Rgs9	ENSMUSG00000020599	4.53437	1.5441e-26
Pcgf5	ENSMUSG00000024805	2.84911	3.15686e-179
Il1rap	ENSMUSG00000022514	1.32671	1.28736e-71
Znrf1	ENSMUSG00000033545	1.8531	1.60522e-118
Socs3	ENSMUSG00000053113	1.98755	1.09237e-150
Ccl2	ENSMUSG00000035385	9.78087	0
Lox	ENSMUSG00000024529	1.3715	1.5469e-254
Plek	ENSMUSG00000020120	2.5828	1.64514e-29
Upp1	ENSMUSG00000020407	5.97899	4.41192e-122
Micall2	ENSMUSG00000036718	1.82709	2.68253e-122
Csf2	ENSMUSG00000018916	4.12686	0.00160194
Ces1a	ENSMUSG00000071047	2.85591	0.0143274
Errfi1	ENSMUSG00000028967	5.00615	0
Eva1a	ENSMUSG00000035104	0.907065	2.2424e-06
Cgnl1	ENSMUSG00000032232	1.10109	0
Fam49a	ENSMUSG00000020589	2.98353	2.37041e-51
Zmynd15	ENSMUSG00000040829	1.65516	0.0331158
Mroh2a	ENSMUSG00000079429	1.32574	1.47721e-17
Hsd11b1	ENSMUSG00000016194	1.87039	6.5419e-20
Cd55	ENSMUSG00000026399	1.79298	1.1136e-142
Tnfsf15	ENSMUSG00000050395	4.94726	3.58119e-94
Tnip1	ENSMUSG00000020400	0.872783	9.77198e-52
Sipa1l2	ENSMUSG00000001995	1.75922	8.82053e-111
Bmp6	ENSMUSG00000039004	1.74868	1.06628e-31
Junb	ENSMUSG00000052837	2.95967	3.29504e-215
Sinhcaf	ENSMUSG00000039985	2.8475	1.59803e-57
Ddias	ENSMUSG00000030641	1.45458	4.92635e-21
Orm1	ENSMUSG00000039196	2.27533	0.0013667
Cxcl3	ENSMUSG00000029379	10.5655	9.97562e-186
Sgk2	ENSMUSG00000017868	3.33692	0.0243839
Nfil3	ENSMUSG00000056749	2.36364	4.19146e-141
Relb	ENSMUSG00000002983	1.78243	2.89787e-68
Egln3	ENSMUSG00000035105	6.48851	0
Plk2	ENSMUSG00000021701	2.79674	0
Rap1gap2	ENSMUSG00000038807	1.98652	3.61613e-53
Ccr1	ENSMUSG00000025804	7.77484	1.03483e-10
Inhba	ENSMUSG00000041324	4.93727	0
Mmp12	ENSMUSG00000049723	9.02784	8.19863e-27
Hsp90aa1	ENSMUSG00000021270	1.33607	0
Grem1	ENSMUSG00000074934	3.60984	0
Slc16a2	ENSMUSG00000033965	1.71098	1.70324e-107
Mylk2	ENSMUSG00000027470	3.14298	1.05319e-50
Itgb3	ENSMUSG00000020689	2.89409	8.26868e-66
Traf1	ENSMUSG00000026875	2.33329	7.73859e-17
Prdm8	ENSMUSG00000035456	2.48211	0.00408341
Gcnt2	ENSMUSG00000021360	2.59201	2.60554e-18
Adora2b	ENSMUSG00000018500	3.24684	1.5529e-08
Skil	ENSMUSG00000027660	2.03306	7.30407e-203
Rbpms	ENSMUSG00000031586	1.5422	1.40345e-40
Esm1	ENSMUSG00000042379	2.08541	1.89752e-18
Cacna1i	ENSMUSG00000022416	1.53587	0.0475832
Angptl4	ENSMUSG00000002289	4.33437	0
Cyp7b1	ENSMUSG00000039519	1.92417	2.2126e-20
Prl8a9	ENSMUSG00000006490	6.5428	1.35694e-06
Egln1	ENSMUSG00000031987	3.55511	0
Twist2	ENSMUSG00000007805	3.83407	1.03781e-59
Hcar2	ENSMUSG00000045502	7.90813	2.4795e-20
Mgst2	ENSMUSG00000074604	1.34654	6.54358e-07
Stap2	ENSMUSG00000038781	0.857416	0.000174089
Sdc4	ENSMUSG00000017009	1.64811	0
Gabre	ENSMUSG00000031340	2.28588	9.70217e-42
Ccl5	ENSMUSG00000035042	7.39101	8.84797e-127
Tbx3	ENSMUSG00000018604	2.9636	1.96132e-124
Tnfaip6	ENSMUSG00000053475	1.83019	1.83343e-39
Slc16a3	ENSMUSG00000025161	3.73259	0
Fgf7	ENSMUSG00000027208	3.10606	1.62534e-300
Lhfpl2	ENSMUSG00000045312	2.08269	2.08816e-195
Medag	ENSMUSG00000029659	3.44086	0
Cxcl2	ENSMUSG00000058427	13.4944	2.60505e-30
Steap1	ENSMUSG00000015652	1.32699	1.41447e-29
Ptgs2	ENSMUSG00000032487	9.61648	0
Tnip3	ENSMUSG00000044162	9.11759	1.94953e-14
Daam1	ENSMUSG00000034574	1.69256	7.12768e-239
Gch1	ENSMUSG00000037580	4.0554	1.86342e-163
Traf2	ENSMUSG00000026942	1.17407	3.76092e-42
Gna14	ENSMUSG00000024697	1.76181	4.17325e-05
Gpr149	ENSMUSG00000043441	6.27787	2.88385e-06
Grap	ENSMUSG00000004837	3.32078	7.58136e-06
Fgfbp1	ENSMUSG00000048373	1.34767	0.00187178
Arid5a	ENSMUSG00000037447	1.77978	4.18942e-63
Mical2	ENSMUSG00000038244	1.23533	1.08189e-46
Mgarp	ENSMUSG00000037161	5.38083	0
Mturn	ENSMUSG00000038065	1.69924	1.64916e-51
Ptges	ENSMUSG00000050737	4.64197	0
Pde4b	ENSMUSG00000028525	2.24081	1.9846e-85
Slc6a14	ENSMUSG00000031089	7.59453	1.84748e-10
Spp1	ENSMUSG00000029304	3.66271	0
Hephl1	ENSMUSG00000031936	3.57793	0.000881377
Kcnn3	ENSMUSG00000000794	4.43061	3.80303e-39
Ccl20	ENSMUSG00000026166	9.52718	9.48848e-16
P2ry2	ENSMUSG00000032860	2.61142	8.58072e-61
Serpine1	ENSMUSG00000037411	3.27586	0
Tmem200a	ENSMUSG00000049420	2.50605	2.06184e-35
Vnn3	ENSMUSG00000020010	10.3623	1.50706e-56
Zc3h12a	ENSMUSG00000042677	4.63503	0
Il6	ENSMUSG00000025746	12.6138	3.89945e-100
Fam162a	ENSMUSG00000003955	3.42996	0
Csrnp1	ENSMUSG00000032515	3.40446	5.05465e-159
Ak4	ENSMUSG00000028527	3.40668	0
Gpr85	ENSMUSG00000048216	1.65343	4.30106e-19
Bcl3	ENSMUSG00000053175	3.27483	2.99561e-242
Prg4	ENSMUSG00000006014	3.37261	0
Smad7	ENSMUSG00000025880	1.31246	4.37133e-110
Tnfaip3	ENSMUSG00000019850	4.67532	1.57629e-243
Cxadr	ENSMUSG00000022865	1.02333	2.48926e-20
Ankrd55	ENSMUSG00000049985	1.46222	1.22689e-13
Tnfrsf9	ENSMUSG00000028965	7.07061	2.68572e-51
Bend4	ENSMUSG00000092060	2.52492	1.89204e-18
Ehf	ENSMUSG00000012350	2.19312	4.42318e-07
Cd74	ENSMUSG00000024610	2.83887	0.000307395
Vnn1	ENSMUSG00000037440	2.34476	1.71866e-101
Ip6k3	ENSMUSG00000024210	1.31795	6.15995e-11
Tgif1	ENSMUSG00000047407	2.42632	0
Hist1h1b	ENSMUSG00000058773	1.79146	5.35613e-06
Smtnl2	ENSMUSG00000045667	9.38502	4.22263e-47
Sfn	ENSMUSG00000047281	1.98072	6.07256e-26
Mmp3	ENSMUSG00000043613	13.3217	0
Mmp10	ENSMUSG00000047562	7.87	2.15276e-38
Slpi	ENSMUSG00000017002	4.84997	1.36948e-299
Nxph4	ENSMUSG00000040258	3.85397	0
Adamts8	ENSMUSG00000031994	3.55225	1.61455e-06
Map3k1	ENSMUSG00000021754	1.81205	3.44282e-136
Hspa4l	ENSMUSG00000025757	3.74924	0
Lbp	ENSMUSG00000016024	2.8876	1.81345e-175
Bnip3	ENSMUSG00000078566	3.58241	0
Pdk1	ENSMUSG00000006494	2.44325	0
Nos2	ENSMUSG00000020826	16.8794	2.01407e-46
Ddah1	ENSMUSG00000028194	2.54157	0
Lif	ENSMUSG00000034394	8.40433	0
Frem2	ENSMUSG00000037016	3.22717	1.73485e-07
Cp	ENSMUSG00000003617	5.57611	0
Cd14	ENSMUSG00000051439	3.97266	3.38447e-130
Ggn	ENSMUSG00000031493	1.13077	8.03776e-07
Klhl41	ENSMUSG00000075307	1.50196	0.0180592
Cd40	ENSMUSG00000017652	4.07386	1.12286e-08
Zswim4	ENSMUSG00000035671	1.94619	3.79095e-78
Lvrn	ENSMUSG00000024481	3.63526	8.39797e-26
Slc9a3r1	ENSMUSG00000020733	0.894557	1.53878e-13
Dpep1	ENSMUSG00000019278	0.995723	1.60934e-07
Ubash3b	ENSMUSG00000032020	2.8719	3.77302e-29
Abcb4	ENSMUSG00000042476	4.56581	1.28955e-20
Fst	ENSMUSG00000021765	1.57961	2.08297e-92
Serping1	ENSMUSG00000023224	1.30112	2.61797e-39
Nabp1	ENSMUSG00000026107	1.5632	4.0228e-111
Bmpr1b	ENSMUSG00000052430	0.86351	4.90517e-21
Cd44	ENSMUSG00000005087	2.4347	0
Mreg	ENSMUSG00000039395	2.22967	1.51433e-05
Ugdh	ENSMUSG00000029201	1.91801	0
Htr2a	ENSMUSG00000034997	5.7203	0
Vwa7	ENSMUSG00000007030	1.10184	0.00169763
Birc3	ENSMUSG00000032000	2.26003	1.49896e-183
Ch25h	ENSMUSG00000050370	6.94473	4.77552e-113
Ier3	ENSMUSG00000003541	5.94408	0
Hmga2	ENSMUSG00000056758	2.39761	1.05632e-282
Lum	ENSMUSG00000036446	2.61925	0
Slc39a14	ENSMUSG00000022094	2.2897	0
Epas1	ENSMUSG00000024140	1.28004	2.29569e-47
Tmc7	ENSMUSG00000042246	2.46579	8.07911e-07
Adm	ENSMUSG00000030790	2.7856	0
Nes	ENSMUSG00000004891	1.7837	4.86764e-61
Ccdc88b	ENSMUSG00000047810	3.48662	7.11603e-21
Slc2a1	ENSMUSG00000028645	3.53548	0
Cxcl16	ENSMUSG00000018920	2.64097	6.74209e-12
Nlrp3	ENSMUSG00000032691	7.73937	3.73015e-10
Slc25a37	ENSMUSG00000034248	2.07036	0
Mast4	ENSMUSG00000034751	1.31718	3.82578e-87
Mgst1	ENSMUSG00000008540	1.58657	4.85996e-80
F3	ENSMUSG00000028128	1.29664	3.19832e-33
Bdkrb2	ENSMUSG00000021070	4.55429	3.8587e-132
Stc1	ENSMUSG00000014813	3.0831	0
Sh3bgrl2	ENSMUSG00000032261	2.52264	1.55866e-200
Il18rap	ENSMUSG00000026068	2.89824	3.54751e-22
Fgf10	ENSMUSG00000021732	2.02235	3.29812e-191
Steap4	ENSMUSG00000012428	4.48452	0
Radil	ENSMUSG00000029576	2.29216	8.07719e-45
Hivep2	ENSMUSG00000015501	1.88986	5.01313e-116
Hspa1b	ENSMUSG00000090877	2.51173	4.87939e-60
Rhbdf2	ENSMUSG00000020806	2.48263	6.37277e-87
Cd68	ENSMUSG00000018774	1.51686	4.77487e-18
Il7	ENSMUSG00000040329	1.18816	0.00108916
Htr1b	ENSMUSG00000049511	4.69018	5.1855e-99
Ltbp2	ENSMUSG00000002020	2.50796	0
Nfkbid	ENSMUSG00000036931	1.38869	5.3413e-05
Gsap	ENSMUSG00000039934	3.37592	8.80019e-87
Rbp2	ENSMUSG00000032454	4.87657	0.00414795
Nfkbiz	ENSMUSG00000035356	5.79754	0
Steap2	ENSMUSG00000015653	1.30731	1.36247e-185
Nod2	ENSMUSG00000055994	5.7763	1.76022e-90
Slc11a2	ENSMUSG00000023030	2.35566	0
Cxcl1	ENSMUSG00000029380	11.0159	0
Serpina12	ENSMUSG00000041567	1.8516	0.0327183
Rnd1	ENSMUSG00000054855	4.52235	0
