# Supplementary material for: Similarities and differences between rat and mouse chondrocyte gene expression induced by IL-1β
Source: J Orthop Surg Res. 2022 Feb 4;17:70. doi: 10.1186/s13018-021-02889-2 (PMC8815127; doi:10.1186/s13018-021-02889-2)
Supplement: Supplementary file 2 — Additional file 2. A list of 4083 differentially expressed genes in rats and mice. [file 13018_2021_2889_MOESM2_ESM.xlsx]

## Sheet: rat
Gene name	Ensembl ID	Log2FoldChange	Pvalue
Psd4	ENSRNOG00000006079	2.06184	8.65075e-06
Cenph	ENSRNOG00000018615	0.903893	0.000163141
Mcm3	ENSRNOG00000012543	0.985011	3.0372e-08
Rad54l	ENSRNOG00000013148	0.860776	3.46569e-06
Bglap	ENSRNOG00000019607	3.3977	0.0309204
Gbp7	ENSRNOG00000029191	5.79757	9.60143e-23
Tmem218	ENSRNOG00000008757	0.906926	7.30615e-05
Oip5	ENSRNOG00000057458	0.978257	5.60823e-05
C1rl	ENSRNOG00000011718	1.04015	4.64625e-05
Topbp1	ENSRNOG00000009789	1.03087	3.23774e-06
Trpv6	ENSRNOG00000014714	1.10659	0.0228647
Melk	ENSRNOG00000013598	0.884969	7.96076e-06
Gabra1	ENSRNOG00000003512	1.72573	0.0309779
Atad5	ENSRNOG00000021903	1.26768	0.000420296
Trmt9b	ENSRNOG00000011253	1.40767	0.00934457
Fbxo48	ENSRNOG00000023026	1.01341	0.0427561
Phip	ENSRNOG00000008652	1.1409	0.000671131
Bcas1	ENSRNOG00000012906	3.6559	0.00674918
Prc1	ENSRNOG00000013057	0.879679	2.34581e-06
Fancd2	ENSRNOG00000061085	0.855663	5.88902e-07
Msx1	ENSRNOG00000006876	0.936169	0.00319158
Rad51	ENSRNOG00000037302	1.05831	8.91469e-06
Ccdc18	ENSRNOG00000024545	0.945583	0.0112157
Dner	ENSRNOG00000016640	0.876722	0.049814
Cd38	ENSRNOG00000003069	1.50059	3.47914e-08
Pclaf	ENSRNOG00000016561	0.992886	3.06224e-05
Phldb2	ENSRNOG00000002171	0.921211	1.26294e-06
Enpp3	ENSRNOG00000013791	0.904601	0.000245136
Lrrn2	ENSRNOG00000009691	1.12546	0.034883
Mcm8	ENSRNOG00000021272	0.887938	0.00596754
Cdca7	ENSRNOG00000001514	1.10014	3.23329e-11
Pbk	ENSRNOG00000015308	0.968236	1.75849e-05
Foxq1	ENSRNOG00000021752	1.23091	7.62024e-09
Cdca2	ENSRNOG00000025302	1.02753	1.53389e-08
Cgas	ENSRNOG00000046191	0.897579	0.000355059
P2ry1	ENSRNOG00000014232	1.77595	2.80659e-06
Rrm2	ENSRNOG00000054286	0.978602	2.16475e-13
Shcbp1	ENSRNOG00000053026	0.987341	0.000137545
Brca2	ENSRNOG00000001111	1.20984	6.66582e-05
Ndc80	ENSRNOG00000013727	1.02327	0.000164711
Plk4	ENSRNOG00000011654	1.15264	7.79313e-05
Mastl	ENSRNOG00000054474	1.45516	1.27774e-05
Slc43a3	ENSRNOG00000061768	1.58087	1.92927e-06
Uhrf1	ENSRNOG00000048411	0.995434	3.94041e-12
Gen1	ENSRNOG00000004667	1.17006	3.34681e-05
Col25a1	ENSRNOG00000050706	1.20697	0.00379321
Kif14	ENSRNOG00000037211	1.03938	2.03322e-06
Knl1	ENSRNOG00000060100	1.31688	4.03153e-05
Kif18a	ENSRNOG00000005037	1.16542	0.0011364
Postn	ENSRNOG00000012660	0.901278	0.000990912
Adam22	ENSRNOG00000042478	1.46909	0.00140983
Bche	ENSRNOG00000009826	1.22331	0.000127935
Ticrr	ENSRNOG00000015520	1.01079	2.66942e-10
Traip	ENSRNOG00000030101	0.858789	0.000193931
Cenpi	ENSRNOG00000033335	0.984898	1.61219e-06
Depdc1b	ENSRNOG00000010701	0.942447	0.000231586
Esco2	ENSRNOG00000015921	1.3716	3.53618e-05
E2f7	ENSRNOG00000026252	0.888926	0.000122074
Rbp1	ENSRNOG00000013794	4.27656	9.88856e-07
Dio3	ENSRNOG00000052017	3.45837	2.13212e-05
Gmnn	ENSRNOG00000018782	1.04637	1.12466e-07
Ildr2	ENSRNOG00000025151	1.45147	0.0193852
Gabra3	ENSRNOG00000056558	3.13833	0.042897
Lcorl	ENSRNOG00000003787	1.18404	0.000116551
Angpt4	ENSRNOG00000005008	1.22672	0.00216574
Kif15	ENSRNOG00000060356	1.07786	0.000331294
Egfl6	ENSRNOG00000004275	1.78946	0.000123649
Atad2	ENSRNOG00000025604	1.14067	0.000349433
Mcm7	ENSRNOG00000001349	0.918673	5.2435e-09
Rad51ap1	ENSRNOG00000059878	0.920523	1.36129e-05
Lrrcc1	ENSRNOG00000010891	1.07249	0.00291117
Exo1	ENSRNOG00000056209	1.23566	1.33733e-06
Ncapg	ENSRNOG00000038572	1.1495	0.0015579
Smc2	ENSRNOG00000022325	1.08311	0.00130131
Pde5a	ENSRNOG00000014443	1.53461	4.37638e-09
Neil3	ENSRNOG00000011688	1.11611	6.61026e-05
Mcm5	ENSRNOG00000014336	0.93284	6.38252e-08
Nat8l	ENSRNOG00000049351	4.21002	6.47752e-10
Mki67	ENSRNOG00000028137	0.937631	0.000681324
Brip1	ENSRNOG00000059997	1.17106	5.29482e-05
Jph2	ENSRNOG00000008170	0.944856	1.33727e-07
Mad2l1	ENSRNOG00000005376	1.02917	2.71512e-08
Crb2	ENSRNOG00000025498	2.18566	0.0115441
Cyp39a1	ENSRNOG00000010519	1.0599	0.00749394
Ncapg2	ENSRNOG00000004968	0.894054	7.57164e-05
Cep128	ENSRNOG00000003908	0.907844	1.13577e-05
Scin	ENSRNOG00000004498	2.12291	4.91092e-26
Mns1	ENSRNOG00000057867	1.2649	1.89748e-06
Poln	ENSRNOG00000027929	1.04949	0.00211315
Abcg2	ENSRNOG00000007041	0.970633	0.00466516
Ect2	ENSRNOG00000024365	0.961304	0.000297822
Cip2a	ENSRNOG00000039183	1.21291	8.36787e-05
Cenpe	ENSRNOG00000009339	1.25483	6.84576e-05
Dclk2	ENSRNOG00000016550	0.923841	0.0386833
Ckap2l	ENSRNOG00000026143	0.963179	0.000330352
Dtl	ENSRNOG00000004195	1.29678	3.67373e-09
Cacna1d	ENSRNOG00000013147	1.19604	9.21792e-07
Lrr1	ENSRNOG00000004216	1.38508	1.62943e-05
Prr11	ENSRNOG00000006198	1.06775	9.2077e-07
Ska3	ENSRNOG00000021847	0.979016	3.13434e-09
Espl1	ENSRNOG00000012835	0.930569	2.00931e-05
Fgd1	ENSRNOG00000047165	2.34405	0.0342765
Hells	ENSRNOG00000047692	1.76659	0.00109606
Fignl1	ENSRNOG00000004440	0.86862	0.00204179
B3gnt5	ENSRNOG00000046258	1.20544	0.000334858
Tnfaip8l1	ENSRNOG00000045999	0.979749	0.000531632
Sfrp2	ENSRNOG00000009465	1.68707	2.05996e-08
Wfdc21	ENSRNOG00000029668	5.99965	6.01367e-06
Cenpw	ENSRNOG00000042944	0.874629	4.12415e-06
Bub1	ENSRNOG00000032778	0.866965	0.00328117
Clspn	ENSRNOG00000011332	1.2178	2.20354e-08
Lmnb1	ENSRNOG00000013774	0.867553	3.97051e-08
E2f8	ENSRNOG00000022537	1.07575	3.62579e-10
Aunip	ENSRNOG00000022030	0.937533	3.63661e-05
Sass6	ENSRNOG00000015211	1.40107	0.000884519
Vat1l	ENSRNOG00000011989	2.75251	3.84373e-16
Ednrb	ENSRNOG00000010997	1.2682	0.000669476
Itga8	ENSRNOG00000016538	1.34647	4.88103e-05
Anln	ENSRNOG00000014343	0.871797	8.61613e-09
Sgo1	ENSRNOG00000022499	0.869783	2.78047e-05
Bard1	ENSRNOG00000014960	0.938395	3.51696e-08
Nfasc	ENSRNOG00000030515	1.35201	0.00926536
Myb	ENSRNOG00000055858	2.44859	0.000815702
Krt17	ENSRNOG00000026371	0.97461	2.59721e-05
Dlgap5	ENSRNOG00000010721	0.948798	1.11815e-05
Edar	ENSRNOG00000028598	1.69647	0.0020112
Kif20b	ENSRNOG00000018929	1.4544	0.000109263
Top2a	ENSRNOG00000053047	1.07838	3.57007e-05
Cenpf	ENSRNOG00000003388	1.22677	0.000686479
Rtkn2	ENSRNOG00000000636	1.18568	1.3781e-07
Epn3	ENSRNOG00000003284	2.06563	0.000776088
Ttk	ENSRNOG00000029055	1.23578	7.01896e-05
Adam12	ENSRNOG00000018384	0.8922	2.25965e-11
Cdc6	ENSRNOG00000027787	1.3714	2.76429e-16
Lgals9	ENSRNOG00000012681	2.05662	0.0309069
Mis18bp1	ENSRNOG00000023093	1.10947	0.00433097
Fancb	ENSRNOG00000003346	1.34966	5.6474e-11
Adcy5	ENSRNOG00000002229	1.123	0.00226202
Hpgd	ENSRNOG00000010610	1.02257	0.00169545
Cep55	ENSRNOG00000016377	1.06283	7.23712e-05
Pif1	ENSRNOG00000015878	0.891566	0.0135385
Mcm4	ENSRNOG00000001833	0.859849	1.93071e-06
Fbxo5	ENSRNOG00000024077	1.20989	7.09653e-06
Smc4	ENSRNOG00000010274	1.09786	0.00322372
Nasp	ENSRNOG00000016454	0.891917	0.00048657
Ercc6l	ENSRNOG00000003208	1.27315	0.000248752
Mms22l	ENSRNOG00000006996	0.990917	1.87909e-07
Kif11	ENSRNOG00000056069	0.937027	0.00162171
Mis18a	ENSRNOG00000021555	0.947162	5.38973e-05
Chaf1a	ENSRNOG00000046479	0.86764	1.77502e-07
Cxcl12	ENSRNOG00000013589	3.19337	9.14526e-50
Aspm	ENSRNOG00000012318	1.04481	4.18067e-05
Brca1	ENSRNOG00000020701	1.24023	3.2316e-05
Pttg1	ENSRNOG00000003802	0.925347	4.9208e-10
Cidec	ENSRNOG00000009153	4.23682	0.00416681
Mlf1	ENSRNOG00000012827	1.2831	0.00113364
Mgp	ENSRNOG00000005695	1.14169	2.32076e-10
Rassf9	ENSRNOG00000038574	1.55728	2.40282e-06
Mybl2	ENSRNOG00000007805	1.06764	2.64117e-12
Cdo1	ENSRNOG00000000158	1.01615	7.7173e-08
Cenpu	ENSRNOG00000022261	1.31106	1.68311e-06
Myh11	ENSRNOG00000057880	1.20308	9.45464e-10
Hmmr	ENSRNOG00000059894	1.04375	0.00288357
Ucp2	ENSRNOG00000017854	0.915074	1.98094e-05
Nuf2	ENSRNOG00000002711	1.02581	1.59481e-06
Polq	ENSRNOG00000002471	1.09684	0.00123274
Pmepa1	ENSRNOG00000050404	1.54277	1.57992e-16
Cenpk	ENSRNOG00000039740	0.989766	8.52867e-06
Fndc3c1	ENSRNOG00000002451	1.38504	2.63357e-05
Rad54b	ENSRNOG00000039949	1.10901	0.00770168
Tlr8	ENSRNOG00000045992	1.1624	0.013745
Slc35g1	ENSRNOG00000029740	-1.03476	3.00947e-05
Ret	ENSRNOG00000014751	-1.86213	2.44873e-07
Dcc	ENSRNOG00000033099	-1.78662	0.048728
Tlr9	ENSRNOG00000048161	-3.27777	0.0259365
Hist1h4m	ENSRNOG00000057690	-2.73439	0.0277872
Nrcam	ENSRNOG00000004067	-1.45643	0.000601088
Sgk1	ENSRNOG00000011815	-1.07279	1.36854e-17
Hsf4	ENSRNOG00000015253	-1.23558	0.0254284
Drd1	ENSRNOG00000023688	-0.958604	0.0488233
Cadm4	ENSRNOG00000024243	-1.88743	3.78057e-06
Klhl31	ENSRNOG00000006224	-1.31084	0.00303171
Kif26a	ENSRNOG00000013661	-2.07175	6.14441e-12
Mdga2	ENSRNOG00000000618	-0.850606	0.0253047
Matk	ENSRNOG00000020431	-0.966476	0.0290673
Lrrc32	ENSRNOG00000015310	-1.44159	2.08173e-11
Gpr146	ENSRNOG00000001288	-0.872858	0.0493094
Col18a1	ENSRNOG00000001229	-0.968943	1.65017e-06
Col5a3	ENSRNOG00000020525	-1.31813	1.67058e-14
Nacad	ENSRNOG00000053875	-0.995257	0.00105048
Adm2	ENSRNOG00000029830	-1.01099	0.00187539
Tmem179	ENSRNOG00000013128	-1.99622	0.000832719
Prkcz	ENSRNOG00000015480	-1.16527	3.1711e-06
Sqstm1	ENSRNOG00000003147	-1.06482	1.18806e-10
Npvf	ENSRNOG00000010806	-3.70393	7.95514e-08
Abcc4	ENSRNOG00000010064	-1.0786	8.51152e-08
Pgf	ENSRNOG00000005650	-0.882549	8.45263e-05
Tnfsf18	ENSRNOG00000026607	-1.55497	3.93563e-06
Frmd3	ENSRNOG00000006503	-1.42444	0.0266473
Gfra2	ENSRNOG00000014010	-1.11301	0.0140117
Slitrk6	ENSRNOG00000022337	-2.14114	7.20295e-06
Csmd1	ENSRNOG00000030719	-1.48183	0.0107877
Flvcr2	ENSRNOG00000008754	-1.26927	6.50808e-09
Fez1	ENSRNOG00000006075	-1.49235	0.0332431
Cd34	ENSRNOG00000045558	-2.39175	4.09976e-05
Fbp2	ENSRNOG00000017637	-1.25424	0.028216
Zc2hc1c	ENSRNOG00000027115	-1.39263	0.0076808
Tnfrsf8	ENSRNOG00000016782	-3.29168	0.035799
Cavin2	ENSRNOG00000025895	-1.22241	0.00368572
Adra2a	ENSRNOG00000047545	-1.91103	1.67968e-06
Pxdc1	ENSRNOG00000017093	-0.868951	3.10658e-06
Notch3	ENSRNOG00000004346	-1.51405	5.81737e-06
Lyz2	ENSRNOG00000005825	-0.877029	0.00542439
Kcnj15	ENSRNOG00000001656	-2.73512	0.002327
Htr5b	ENSRNOG00000002549	-1.85206	0.00417921
Jam2	ENSRNOG00000042848	-1.13591	5.07339e-07
Etnk2	ENSRNOG00000028368	-1.31215	0.0322994
Cnr1	ENSRNOG00000008223	-1.67575	6.80066e-05
S100a7a	ENSRNOG00000033352	-1.94066	0.0480824
Gdf15	ENSRNOG00000019661	-1.59596	0.000130898
Atf3	ENSRNOG00000003745	-0.850287	0.00026749
Rnf144a	ENSRNOG00000007370	-0.955891	4.44103e-06
Colgalt2	ENSRNOG00000028207	-1.52758	2.51973e-11
Nqo1	ENSRNOG00000012772	-1.05699	2.1774e-08
Col19a1	ENSRNOG00000012759	-2.73435	0.0239957
Sphk1	ENSRNOG00000010626	-1.27822	2.4947e-07
Spns2	ENSRNOG00000057040	-1.6636	1.76341e-08
Krt19	ENSRNOG00000014233	-2.7075	0.000667995
Rasgef1a	ENSRNOG00000031671	-1.40613	0.0280281
Il1rl1	ENSRNOG00000014835	-1.0606	3.39308e-07
St8sia1	ENSRNOG00000014018	-2.74788	0.0036803
Fam196a	ENSRNOG00000033881	-3.02987	0.00301783
Cntfr	ENSRNOG00000047307	-3.55385	1.64297e-10
Fam213a	ENSRNOG00000011140	-1.08859	1.9661e-07
Dlx3	ENSRNOG00000004278	-1.2685	0.00163551
Celf4	ENSRNOG00000014503	-1.9818	0.00450382
Myo5b	ENSRNOG00000014104	-2.99584	1.49768e-07
Cdc42ep2	ENSRNOG00000020904	-0.90307	0.00635144
Lypd6b	ENSRNOG00000004614	-1.06961	0.0295721
Masp1	ENSRNOG00000001827	-0.986505	2.43319e-07
Vav3	ENSRNOG00000020485	-1.20283	3.45515e-05
Fam69c	ENSRNOG00000015448	-2.64111	0.000477394
Spry1	ENSRNOG00000025371	-1.16028	0.0313327
Mgll	ENSRNOG00000014508	-1.97383	5.86133e-11
Casp4	ENSRNOG00000033697	-1.2884	2.82857e-05
Dbx2	ENSRNOG00000006885	-4.00516	0.0437499
Celsr1	ENSRNOG00000021285	-1.1977	0.0226328
Kcng2	ENSRNOG00000053640	-2.54905	0.0191385
Proser2	ENSRNOG00000045553	-1.10367	2.24372e-08
Pi15	ENSRNOG00000017686	-2.71636	2.62747e-06
Gpc1	ENSRNOG00000049437	-0.963916	5.87574e-08
Casq2	ENSRNOG00000016243	-1.98354	1.86009e-06
Heph	ENSRNOG00000012294	-1.63733	0.000249177
Mrgpre	ENSRNOG00000054917	-1.40613	0.0225446
Cdh13	ENSRNOG00000014371	-0.893795	1.28611e-05
Cavin4	ENSRNOG00000008027	-1.71756	0.00151123
Itm2a	ENSRNOG00000002365	-0.758966	5.2046e-06
Bnip3l	ENSRNOG00000009820	0.479382	0.00167331
Shc2	ENSRNOG00000008030	-0.290238	0.55708
Dnajc21	ENSRNOG00000017876	0.398625	0.215305
Ptgr1	ENSRNOG00000015072	-0.498225	0.0137341
Col10a1	ENSRNOG00000051399	-0.317712	0.559587
Itgb7	ENSRNOG00000012208	-1.05269	0.26153
Hmgn3	ENSRNOG00000031032	0.469023	0.0709627
Strbp	ENSRNOG00000010150	0.235316	0.457983
Adrb1	ENSRNOG00000017002	-1.88891	0.430621
Tchh	ENSRNOG00000056746	-0.341679	0.256544
Gtf2e2	ENSRNOG00000014422	-0.0548331	0.774537
Steap3	ENSRNOG00000049471	0.388935	0.0190845
Triqk	ENSRNOG00000039924	-0.220407	0.523647
Kcnh1	ENSRNOG00000003841	-0.383378	0.781553
Arhgap35	ENSRNOG00000015852	-0.102636	0.464495
Sspn	ENSRNOG00000001807	-0.465809	0.015604
Mex3b	ENSRNOG00000025142	-0.20894	0.371856
Grk5	ENSRNOG00000011439	0.330472	0.0520097
Ccdc155	ENSRNOG00000025378	0.827652	0.158718
Samd10	ENSRNOG00000036719	0.785348	0.00403888
Nkpd1	ENSRNOG00000043378	-0.773421	0.414076
Arhgap29	ENSRNOG00000012563	0.585744	0.0160371
Batf3	ENSRNOG00000003716	-0.0532656	0.959184
Depp1	ENSRNOG00000023465	0.536423	0.154193
Nos1	ENSRNOG00000001130	0.574907	0.700058
Cdk6	ENSRNOG00000009258	0.355837	0.0489839
Tcea2	ENSRNOG00000016288	-0.0203467	0.935151
Mad1l1	ENSRNOG00000001265	0.108453	0.583778
Hist1h2bh	ENSRNOG00000058187	0.814725	0.280959
Aig1	ENSRNOG00000010753	0.143601	0.409795
Tmsb10	ENSRNOG00000042499	0.251936	0.174462
Spata24	ENSRNOG00000019976	-0.582311	0.0412259
Ptger3	ENSRNOG00000010325	-0.302275	0.799035
Ptprk	ENSRNOG00000047605	0.181958	0.255217
Neil2	ENSRNOG00000010696	-0.565793	0.18148
Atp7b	ENSRNOG00000012878	0.373816	0.123513
Gli1	ENSRNOG00000025120	-0.828186	0.031176
Fstl3	ENSRNOG00000009311	-0.119921	0.636222
Pfkl	ENSRNOG00000001214	0.788177	3.39781e-06
Batf	ENSRNOG00000008588	0.227629	0.539756
Gbf1	ENSRNOG00000026048	-0.182785	0.298461
Nid2	ENSRNOG00000000341	-0.385272	0.00919421
Fam117b	ENSRNOG00000022066	0.057993	0.775854
Asic3	ENSRNOG00000008380	-3.22696	0.0676338
Csn3	ENSRNOG00000001951	-0.228174	0.727101
Nup37	ENSRNOG00000004727	0.309969	0.123847
Cyp26c1	ENSRNOG00000030698	-0.239083	0.737685
Khdrbs3	ENSRNOG00000009539	-0.592754	0.0135125
Timp1	ENSRNOG00000010208	0.544696	0.00562845
Wls	ENSRNOG00000036816	-0.358005	0.0167864
Gbe1	ENSRNOG00000051232	0.598064	0.00333809
Larp7	ENSRNOG00000048989	0.470076	0.068159
Casp12	ENSRNOG00000033434	-0.29153	0.348716
Itpripl2	ENSRNOG00000036762	-0.102605	0.564662
Hs3st1	ENSRNOG00000010598	-0.289997	0.517665
Ankmy1	ENSRNOG00000048567	0.0623099	0.939066
Fsbp	ENSRNOG00000015004	0.399012	0.261542
Hoxc8	ENSRNOG00000028619	0.206413	0.508243
Rasa2	ENSRNOG00000011909	0.0723257	0.79592
Zfp362	ENSRNOG00000043364	-0.31638	0.0965636
Rgl1	ENSRNOG00000002347	-0.809818	2.18986e-07
Cpxm1	ENSRNOG00000021220	-0.683058	0.00392418
Alms1	ENSRNOG00000022343	0.688408	0.000396152
Cd33	ENSRNOG00000037331	-2.0106	0.127579
Nmral1	ENSRNOG00000003794	0.391619	0.0695965
Usp13	ENSRNOG00000030639	-0.157115	0.378919
Hist1h1a	ENSRNOG00000017175	0.597432	0.238785
Lamc2	ENSRNOG00000002667	0.144812	0.540107
Zcchc18	ENSRNOG00000055939	-0.232632	0.764643
Zbtb38	ENSRNOG00000012386	0.535497	0.0105377
Tacc3	ENSRNOG00000017259	0.773002	4.49098e-09
Ptpru	ENSRNOG00000013515	-0.065711	0.790833
C1qtnf1	ENSRNOG00000003259	-0.506826	0.0136311
Card6	ENSRNOG00000001271	0.421317	0.404518
Pla2g12a	ENSRNOG00000057470	-0.185008	0.565941
Pf4	ENSRNOG00000028015	0.875134	0.143962
Pir	ENSRNOG00000003674	0.174061	0.414836
Gclm	ENSRNOG00000013409	0.187025	0.327259
Gck	ENSRNOG00000061527	1.74188	0.450377
Garem2	ENSRNOG00000048004	-0.270129	0.624721
Ddah2	ENSRNOG00000000842	-0.131845	0.761393
Hr	ENSRNOG00000011427	-0.671074	0.000126122
Wasf3	ENSRNOG00000048898	-0.404774	0.466346
A2m	ENSRNOG00000045772	0.0327861	0.94219
Dpy19l1	ENSRNOG00000026589	0.0424131	0.777204
Gtse1	ENSRNOG00000016148	0.849826	1.60552e-06
Sfrp1	ENSRNOG00000017783	0.432606	0.19692
Rhag	ENSRNOG00000050121	-0.0609549	0.969379
Tuba8	ENSRNOG00000048169	1.91273	0.0718011
Tmem255b	ENSRNOG00000026336	0.67635	0.534597
Efhc1	ENSRNOG00000042729	-0.167158	0.328478
Prss36	ENSRNOG00000033343	-0.61678	0.155118
Mab21l3	ENSRNOG00000016044	0.621374	0.0166744
Map2	ENSRNOG00000011841	-0.520567	0.0293891
Sfxn2	ENSRNOG00000049308	-0.0230461	0.925824
Actc1	ENSRNOG00000008536	-0.593909	0.690011
Luzp2	ENSRNOG00000021507	-1.84265	0.379027
Fam222a	ENSRNOG00000001198	0.760533	0.350843
Plekhh1	ENSRNOG00000010650	-0.500228	0.404645
Fam171a2	ENSRNOG00000021041	-0.458427	0.0563215
Avpr1a	ENSRNOG00000004400	-0.0296746	0.867203
Rbm43	ENSRNOG00000004673	0.369696	0.177966
Efs	ENSRNOG00000042029	-0.305777	0.145699
Crispld2	ENSRNOG00000016752	-0.828526	5.16277e-05
Ext1	ENSRNOG00000024886	0.783393	6.22084e-09
Adgrl4	ENSRNOG00000033940	0.930582	0.66501
Tfeb	ENSRNOG00000014666	0.188417	0.398446
Slc5a8	ENSRNOG00000006367	0.531794	0.72177
Noct	ENSRNOG00000010799	0.753636	0.00507734
Mx2	ENSRNOG00000001963	-1.51542	0.213064
Gpr3	ENSRNOG00000009540	0.773037	0.143982
Qrsl1	ENSRNOG00000026049	-0.0506993	0.820449
Stam	ENSRNOG00000060817	0.0464099	0.813437
Dok3	ENSRNOG00000013564	0.104858	0.883924
Selenop	ENSRNOG00000053086	-0.513299	0.0838076
Wdr78	ENSRNOG00000006999	0.556967	0.126134
Trafd1	ENSRNOG00000001351	-0.203012	0.190947
Osbpl1a	ENSRNOG00000054058	-0.0646394	0.696047
Prr15	ENSRNOG00000009564	-0.565756	0.559678
Dok7	ENSRNOG00000022419	-0.993	0.644045
Tmem106a	ENSRNOG00000023628	0.652956	0.0156117
Hoxc10	ENSRNOG00000016149	-0.211379	0.207253
Kcnk6	ENSRNOG00000020598	-2.94578	0.117934
Sgk3	ENSRNOG00000049052	-0.0481615	0.826818
Cers6	ENSRNOG00000024595	0.164253	0.304797
Fmr1	ENSRNOG00000057464	0.656434	0.0427097
Akr1b8	ENSRNOG00000009734	0.252464	0.195837
Tmem212	ENSRNOG00000012608	0.253426	0.837162
Plekha2	ENSRNOG00000038365	0.24414	0.42368
Plppr4	ENSRNOG00000016872	-0.70436	0.282081
Thbs3	ENSRNOG00000059903	-0.607711	0.000840373
Ccdc28b	ENSRNOG00000047578	-0.633507	0.0933125
Dpyd	ENSRNOG00000017105	-1.47064	0.155004
Otor	ENSRNOG00000028721	2.46498	0.17188
Atp1a2	ENSRNOG00000007290	-0.92572	0.121503
Spry2	ENSRNOG00000010058	0.25694	0.0910543
Clec4d	ENSRNOG00000010181	2.46498	0.17188
Dhcr7	ENSRNOG00000020776	-0.277015	0.161113
Ppargc1b	ENSRNOG00000017503	0.607054	0.169972
Lig1	ENSRNOG00000014193	0.750216	0.000254832
Chaf1b	ENSRNOG00000001692	0.777921	0.00106334
Kcna4	ENSRNOG00000004918	1.24967	0.18373
Cacna2d3	ENSRNOG00000031287	-1.96828	0.42694
Cux1	ENSRNOG00000001424	0.188846	0.355529
Alg8	ENSRNOG00000012292	0.13679	0.441768
Stk38l	ENSRNOG00000001828	0.491463	0.00097962
Pdgfa	ENSRNOG00000001312	0.438515	0.00394534
Pcsk4	ENSRNOG00000016405	-0.652904	0.0935956
Ngf	ENSRNOG00000016571	0.798473	0.0657401
Fam3c	ENSRNOG00000060349	0.0999121	0.525331
Cdc20	ENSRNOG00000028415	0.592879	0.00158778
Dnah2	ENSRNOG00000052688	-1.55149	0.278767
Samhd1	ENSRNOG00000006418	0.167387	0.54572
Pde4d	ENSRNOG00000042536	-0.110188	0.588919
Slc25a25	ENSRNOG00000014338	0.152641	0.442646
Oas1b	ENSRNOG00000033220	-0.891054	0.110022
Zbtb10	ENSRNOG00000061862	0.167616	0.586613
Per3	ENSRNOG00000018413	-0.336296	0.164189
Galk1	ENSRNOG00000006359	0.0550703	0.836191
Lrrc10b	ENSRNOG00000030180	-2.49116	0.159839
Bax	ENSRNOG00000020876	-0.27126	0.141835
Mthfd1	ENSRNOG00000005602	0.453195	0.0022801
Nsdhl	ENSRNOG00000057814	0.0391521	0.816645
Psmd5	ENSRNOG00000018809	-0.111047	0.441954
Shpk	ENSRNOG00000019458	-0.534997	0.182681
Krt1	ENSRNOG00000028996	0.228791	0.823897
Il12rb1	ENSRNOG00000019216	-0.926333	0.625312
Iffo2	ENSRNOG00000061876	0.195098	0.254193
Fanca	ENSRNOG00000016706	0.560441	0.00299116
Lama1	ENSRNOG00000017237	-0.357608	0.623393
Xaf1	ENSRNOG00000037371	-0.485741	0.180075
Barx1	ENSRNOG00000016915	-0.795743	8.90441e-05
Cpne2	ENSRNOG00000043286	-0.102625	0.63398
Nrm	ENSRNOG00000000818	0.62262	0.011561
Zfand1	ENSRNOG00000010342	0.108723	0.722097
Rnf208	ENSRNOG00000010607	0.536266	0.633572
Shisa4	ENSRNOG00000007369	-0.828044	0.000132455
Acacb	ENSRNOG00000000658	-0.177212	0.689424
Nphp3	ENSRNOG00000048978	-0.182012	0.41307
Asrgl1	ENSRNOG00000020202	-0.524675	0.00238576
Meis2	ENSRNOG00000004730	-0.154688	0.436682
Slc7a10	ENSRNOG00000010938	-0.0306775	0.982362
Epm2a	ENSRNOG00000040242	-0.209231	0.691023
Sec31b	ENSRNOG00000025781	0.383109	0.572553
Cyp27b1	ENSRNOG00000046214	0.164515	0.753338
Necap1	ENSRNOG00000009236	0.048543	0.725368
Cacna1h	ENSRNOG00000033893	-0.180992	0.791171
Tcf19	ENSRNOG00000058288	0.276495	0.0841232
Proser3	ENSRNOG00000024625	0.121479	0.4665
Smoc2	ENSRNOG00000014166	0.304792	0.233083
Tbc1d30	ENSRNOG00000023951	-0.0858542	0.852332
Fpgt	ENSRNOG00000009548	0.259984	0.384233
Chst8	ENSRNOG00000022919	1.95084	0.112999
Tubb3	ENSRNOG00000017209	-0.708811	0.118217
Atp6v0e2	ENSRNOG00000008218	0.689867	0.0251835
Kdr	ENSRNOG00000046829	0.308212	0.822669
Leo1	ENSRNOG00000010116	0.535822	0.0250955
Stx6	ENSRNOG00000003402	-0.00396287	0.976399
Ypel1	ENSRNOG00000001858	0.306579	0.56406
Gcnt1	ENSRNOG00000050534	-0.522691	0.00440136
Rtp4	ENSRNOG00000028895	-2.26368	0.0840102
Bhlhe22	ENSRNOG00000021745	1.53732	0.258088
Cd200r1	ENSRNOG00000039048	0.468333	0.261842
Taf9b	ENSRNOG00000061102	0.0507403	0.881271
Rep15	ENSRNOG00000001840	0.155346	0.821158
Panx2	ENSRNOG00000055530	-0.200829	0.655833
Fads2	ENSRNOG00000020440	-0.265978	0.18563
Ccdc122	ENSRNOG00000042404	-0.0458022	0.904304
Psmd10	ENSRNOG00000057649	0.627351	0.0797914
Frmd8	ENSRNOG00000020881	-0.113508	0.54688
Map2k1	ENSRNOG00000010176	0.247997	0.0472422
Zfp57	ENSRNOG00000022730	0.447038	0.00886271
Zfp609	ENSRNOG00000015977	0.139987	0.368332
Nr4a2	ENSRNOG00000005600	0.041343	0.868297
Lix1	ENSRNOG00000012988	1.16694	0.306362
Prdm16	ENSRNOG00000045913	-0.419209	0.0140712
Kbtbd11	ENSRNOG00000012333	-0.661672	0.00662953
Zfp791	ENSRNOG00000023920	-0.197926	0.796009
Fgf5	ENSRNOG00000022631	0.930582	0.66501
Bst2	ENSRNOG00000059900	-1.17282	0.145043
Man1c1	ENSRNOG00000017087	-0.579915	0.000967996
Serpinb1a	ENSRNOG00000016581	-0.121577	0.893199
Ndrg2	ENSRNOG00000010389	0.298881	0.220224
Klhl13	ENSRNOG00000014029	-0.0744749	0.686904
Pts	ENSRNOG00000009250	-0.364344	0.224938
Ctf1	ENSRNOG00000018962	-0.431287	0.043205
Dnajb13	ENSRNOG00000017975	2.79342	0.121416
Tigit	ENSRNOG00000056574	-0.611274	0.632735
Tnfrsf12a	ENSRNOG00000003546	0.419912	0.0333301
Mapt	ENSRNOG00000005133	-0.10613	0.780613
Cndp2	ENSRNOG00000015591	0.0809331	0.557741
Tshz3	ENSRNOG00000013938	0.142696	0.584117
Ifi44	ENSRNOG00000022218	-0.168754	0.628714
Rnf144b	ENSRNOG00000016123	-0.0171272	0.912585
Cyp4b1	ENSRNOG00000055078	0.716672	0.181746
St6gal2	ENSRNOG00000046515	0.930582	0.66501
Il12a	ENSRNOG00000009468	-0.0312073	0.986818
Nek5	ENSRNOG00000048769	1.45131	0.160664
Rab3b	ENSRNOG00000008001	-2.07524	0.0613161
Zcchc12	ENSRNOG00000013162	0.617798	0.191278
Tph1	ENSRNOG00000011672	-2.46792	0.124609
Slc25a34	ENSRNOG00000021526	-0.166341	0.820628
Jmy	ENSRNOG00000050343	-0.425578	0.0976858
Smyd1	ENSRNOG00000006776	0.05303	0.970092
Ripply3	ENSRNOG00000001684	-0.993	0.644045
Wdr34	ENSRNOG00000015636	-0.213311	0.372759
Gpn2	ENSRNOG00000007083	-0.0915098	0.613052
Nol4	ENSRNOG00000014775	-0.0312073	0.986818
Arrdc3	ENSRNOG00000045649	0.134521	0.580036
Vegfc	ENSRNOG00000011416	0.804747	0.000594133
Pld5	ENSRNOG00000003997	-1.58835	0.443873
Enkd1	ENSRNOG00000024364	0.166487	0.742608
Ppp1r3g	ENSRNOG00000016222	0.722748	0.0740985
Lgi2	ENSRNOG00000003887	0.326024	0.366686
Krt78	ENSRNOG00000059790	-0.0312073	0.986818
Acsl3	ENSRNOG00000014718	0.103432	0.575386
Ccdc62	ENSRNOG00000038002	0.209391	0.607088
Aplp1	ENSRNOG00000020851	-0.173072	0.583152
Tec	ENSRNOG00000002278	-0.0593969	0.862182
Sclt1	ENSRNOG00000014139	0.564076	0.0778977
Pgbd5	ENSRNOG00000026791	0.425454	0.453011
Pcdh9	ENSRNOG00000038068	0.0166169	0.942942
Recql	ENSRNOG00000012602	0.3112	0.0461745
Ccng2	ENSRNOG00000002089	-0.475135	0.0121764
Plekhg3	ENSRNOG00000006570	0.216938	0.262204
Map3k13	ENSRNOG00000025423	-0.197114	0.663163
Mrs2	ENSRNOG00000017545	0.0685884	0.786174
Enpep	ENSRNOG00000051854	0.146253	0.340923
Cd300lb	ENSRNOG00000036728	0.260457	0.822155
Grtp1	ENSRNOG00000061995	-0.844607	0.304036
Camk2a	ENSRNOG00000018712	-0.0494544	0.944532
Sh2b3	ENSRNOG00000028198	0.201067	0.284734
Clec3b	ENSRNOG00000004540	-0.334865	0.484854
Khnyn	ENSRNOG00000020506	-0.0407046	0.823348
Plod1	ENSRNOG00000007763	-0.127187	0.413518
Gdpd1	ENSRNOG00000060561	0.150829	0.626989
Trpm3	ENSRNOG00000027770	0.382449	0.444487
Lrrc75a	ENSRNOG00000027286	0.201133	0.596627
Shf	ENSRNOG00000028685	-0.740472	0.0214364
Fbxo17	ENSRNOG00000019942	-2.38207	0.353342
Cass4	ENSRNOG00000021560	0.663764	0.456305
F10	ENSRNOG00000033444	-0.217897	0.825343
Cacna1c	ENSRNOG00000007090	0.0839268	0.785957
Kif2a	ENSRNOG00000014000	0.362715	0.0560887
Dcaf11	ENSRNOG00000018825	-0.187717	0.241236
Gjd3	ENSRNOG00000051691	-1.96828	0.42694
Pola1	ENSRNOG00000013322	0.817165	0.00810551
Arrb1	ENSRNOG00000030404	0.122009	0.568882
Ppp2r2c	ENSRNOG00000058202	-0.212317	0.66226
Col17a1	ENSRNOG00000012110	-0.717217	0.0644361
Ccdc102a	ENSRNOG00000025843	0.101135	0.635737
Gon7	ENSRNOG00000046085	0.169538	0.516715
Gypc	ENSRNOG00000029939	0.081332	0.581302
Sema4g	ENSRNOG00000014650	-0.847075	0.0016455
Gpsm2	ENSRNOG00000012149	0.540777	0.00255981
Cdv3	ENSRNOG00000010186	-0.445561	0.00761702
Rwdd2a	ENSRNOG00000009599	0.225004	0.62773
Fgf21	ENSRNOG00000020990	-1.73873	0.0622407
Gsc	ENSRNOG00000010605	-0.445003	0.742613
Tstd3	ENSRNOG00000028185	0.285617	0.221634
Lrrc73	ENSRNOG00000039856	-0.766404	0.0987412
Thap6	ENSRNOG00000058724	0.121913	0.684322
Serpinb9	ENSRNOG00000033772	-0.040322	0.821517
Ntng2	ENSRNOG00000013694	0.143983	0.760808
Ndst3	ENSRNOG00000015781	0.550508	0.0156104
Slc25a54	ENSRNOG00000027522	2.9001	0.126905
Tmem40	ENSRNOG00000010430	-0.0554751	0.977293
Kif22	ENSRNOG00000020281	0.638199	1.59968e-07
Pax1	ENSRNOG00000024882	-0.426464	0.476741
Asf1b	ENSRNOG00000005115	0.804353	6.25534e-05
Dscc1	ENSRNOG00000026502	0.757872	0.0015388
Sh3pxd2b	ENSRNOG00000004063	0.0909974	0.648787
Knstrn	ENSRNOG00000009334	0.694813	1.33399e-05
Plin4	ENSRNOG00000047046	-0.631742	0.00612833
Rnf169	ENSRNOG00000026408	0.351738	0.162579
Klhdc9	ENSRNOG00000004022	-0.449619	0.331679
Hck	ENSRNOG00000009331	0.857416	0.136831
Vsig10	ENSRNOG00000022698	0.259717	0.12484
Trpt1	ENSRNOG00000023023	0.0902042	0.775564
Dennd2c	ENSRNOG00000018716	0.563955	0.0914371
P4ha2	ENSRNOG00000033663	0.58917	2.7889e-05
Ifi35	ENSRNOG00000020678	-0.171085	0.450951
Rai14	ENSRNOG00000028872	0.0782954	0.653357
Ppfia4	ENSRNOG00000003494	-0.413723	0.0638148
Cd80	ENSRNOG00000001527	0.806379	0.0184763
Mfhas1	ENSRNOG00000011431	-0.487167	0.0367577
Pask	ENSRNOG00000016888	0.777842	0.000658613
Prima1	ENSRNOG00000008915	0.30853	0.554693
Tgfb1i1	ENSRNOG00000019965	-0.166191	0.269772
Prmt7	ENSRNOG00000000258	-0.0733084	0.677985
Rab24	ENSRNOG00000016539	0.0930203	0.527578
Lipe	ENSRNOG00000020546	-0.00626518	0.981199
Trpv2	ENSRNOG00000003104	0.784995	0.0145029
Anapc5	ENSRNOG00000001316	-0.166805	0.280631
Bex3	ENSRNOG00000028822	0.0160951	0.92824
Msn	ENSRNOG00000030118	0.365856	0.00666669
Slc39a4	ENSRNOG00000014314	-0.178777	0.666602
Efna3	ENSRNOG00000057322	-0.140612	0.833547
Rraga	ENSRNOG00000007051	-0.126762	0.404667
Eif1b	ENSRNOG00000018848	-0.13962	0.389376
Irgq	ENSRNOG00000046500	0.0576417	0.839816
Mef2c	ENSRNOG00000033134	0.0590029	0.795417
Vdac1	ENSRNOG00000006375	0.00166328	0.990319
Bmper	ENSRNOG00000015357	0.462145	0.283449
Hist1h3b	ENSRNOG00000046144	-0.161583	0.918435
Nup107	ENSRNOG00000006541	0.574249	0.000640457
Ston2	ENSRNOG00000004458	0.429259	0.0448318
Chrna1	ENSRNOG00000018286	0.446301	0.654268
Ripor3	ENSRNOG00000010791	-0.232587	0.459597
Myom3	ENSRNOG00000032994	0.332478	0.224436
Polk	ENSRNOG00000060626	0.567779	0.0656776
Tanc1	ENSRNOG00000025394	0.168493	0.225671
Rap2a	ENSRNOG00000051564	0.345991	0.023755
Hoga1	ENSRNOG00000029501	-0.166662	0.415185
Slc14a1	ENSRNOG00000016753	1.24701	0.459335
Mdm2	ENSRNOG00000006304	0.527062	0.016615
Reep1	ENSRNOG00000008481	0.687256	0.0175204
Cpa2	ENSRNOG00000028092	-0.898291	0.158983
Nipal4	ENSRNOG00000006255	-0.0312073	0.986818
Tulp4	ENSRNOG00000018012	0.0587477	0.710548
Drp2	ENSRNOG00000026704	-0.882149	0.0573017
Phactr3	ENSRNOG00000057996	-1.16967	0.517315
Slc25a27	ENSRNOG00000010592	0.215265	0.606412
Nfkb2	ENSRNOG00000019311	0.537154	0.0343852
Fign	ENSRNOG00000004679	-0.257077	0.415321
Pawr	ENSRNOG00000005917	0.489555	0.00645017
Serinc5	ENSRNOG00000024039	-0.682802	5.72883e-05
Entpd7	ENSRNOG00000045548	-1.38838	0.201052
Cdh1	ENSRNOG00000020151	-0.0279549	0.986574
Eaf1	ENSRNOG00000019559	0.0860674	0.604123
Syndig1	ENSRNOG00000031536	0.81331	0.66364
Gsto1	ENSRNOG00000028746	-0.0845304	0.692768
Reck	ENSRNOG00000014863	-0.760475	1.74481e-06
Sult2b1	ENSRNOG00000021046	0.128995	0.858921
Ptk2	ENSRNOG00000007916	-0.0627249	0.698053
Ier5	ENSRNOG00000059406	0.813047	0.00033573
Col6a5	ENSRNOG00000010663	0.930582	0.66501
Rftn1	ENSRNOG00000011321	0.761959	0.000524703
Pgam2	ENSRNOG00000013532	-0.405667	0.310239
Syce2	ENSRNOG00000003279	-0.0573589	0.876819
Ak8	ENSRNOG00000012761	0.930582	0.66501
Vstm2a	ENSRNOG00000005180	-0.374743	0.495338
Arhgef37	ENSRNOG00000025502	-0.344133	0.325618
Slc6a1	ENSRNOG00000006527	0.369469	0.660227
Arhgap20	ENSRNOG00000025624	0.260862	0.393314
Arsi	ENSRNOG00000026060	0.0127778	0.939026
Cftr	ENSRNOG00000055103	0.508794	0.29657
Rad51b	ENSRNOG00000059245	0.551786	0.106808
Kcnt1	ENSRNOG00000017283	-0.198748	0.474732
Lancl3	ENSRNOG00000003756	-1.52592	0.130313
Adamts3	ENSRNOG00000027463	-0.388843	0.162291
Tmem266	ENSRNOG00000015201	1.19774	0.232734
Gjc2	ENSRNOG00000038328	-1.15583	0.245926
Ebpl	ENSRNOG00000014659	-0.474989	0.027465
Fzd6	ENSRNOG00000004660	0.27537	0.0972557
Cit	ENSRNOG00000001143	0.306605	0.0822077
Klhl33	ENSRNOG00000025868	-0.366449	0.661896
Acvr1b	ENSRNOG00000006934	0.492021	0.00400349
Ptov1	ENSRNOG00000020358	-0.412295	0.0747381
Armcx4	ENSRNOG00000043128	0.255445	0.0688392
Pcsk6	ENSRNOG00000011526	-0.779713	7.58227e-07
Svil	ENSRNOG00000018110	0.0986993	0.550177
Uts2	ENSRNOG00000018393	-1.88891	0.430621
Cldn11	ENSRNOG00000010263	-1.04902	0.449072
Dnaaf2	ENSRNOG00000028155	0.362675	0.055505
Pde11a	ENSRNOG00000024457	-2.90722	0.116217
Abcg1	ENSRNOG00000001158	-0.240503	0.560449
Traf6	ENSRNOG00000004639	0.167749	0.412442
Gprc5d	ENSRNOG00000008439	0.587154	0.695576
Hint3	ENSRNOG00000014190	-0.27521	0.420089
Mcam	ENSRNOG00000007726	0.329666	0.121005
Gsta3	ENSRNOG00000056847	-0.993	0.644045
L3mbtl2	ENSRNOG00000024743	0.0575367	0.777589
Cmbl	ENSRNOG00000011260	-0.0618798	0.885774
Ikbke	ENSRNOG00000025100	0.543495	0.000848085
Lsm14b	ENSRNOG00000054557	-0.0284901	0.852085
Ngef	ENSRNOG00000016653	0.0251159	0.915964
Rab11fip1	ENSRNOG00000058940	0.813109	1.95558e-08
Sh3kbp1	ENSRNOG00000004322	-0.810352	2.15693e-05
Kdsr	ENSRNOG00000002781	-0.118219	0.447751
Usp11	ENSRNOG00000009049	-0.368016	0.0136131
Cfap69	ENSRNOG00000006114	0.228128	0.672476
Haus7	ENSRNOG00000055648	0.234235	0.2011
Lgalsl	ENSRNOG00000005464	-0.114195	0.501107
Ndrg1	ENSRNOG00000007393	0.101201	0.502075
Gucy1a2	ENSRNOG00000029876	-0.674807	0.673733
Lrp1	ENSRNOG00000025053	0.0206009	0.917139
Jund	ENSRNOG00000019568	-0.258641	0.293904
Cfap126	ENSRNOG00000034221	1.3674	0.0662859
Filip1l	ENSRNOG00000001645	0.308388	0.379908
Syne3	ENSRNOG00000005287	-0.266925	0.169872
Srcin1	ENSRNOG00000011475	0.15385	0.861187
Tmem190	ENSRNOG00000042528	-0.285226	0.343809
Slc16a13	ENSRNOG00000018785	0.157493	0.690587
Fut2	ENSRNOG00000021011	1.41905	0.478005
Spa17	ENSRNOG00000010934	0.171631	0.530722
Spg21	ENSRNOG00000015019	-0.430645	0.00294849
Tmem170b	ENSRNOG00000031495	0.309698	0.447652
Tbx10	ENSRNOG00000017944	0.183388	0.81879
Hhipl2	ENSRNOG00000056400	-0.277949	0.808033
Add3	ENSRNOG00000012820	0.595567	0.001276
Sema3f	ENSRNOG00000017704	-0.813789	1.29771e-06
Spef1	ENSRNOG00000021247	-0.189051	0.476268
Sgcd	ENSRNOG00000002372	-0.177429	0.361431
Hyal1	ENSRNOG00000015858	-0.406633	0.0340418
Ccdc13	ENSRNOG00000025643	1.42734	0.366657
Adgra2	ENSRNOG00000012991	-0.561909	0.00564968
Amn	ENSRNOG00000009050	-1.40452	0.4649
Zbtb20	ENSRNOG00000056716	-0.395635	0.0894768
Map9	ENSRNOG00000012982	0.0778862	0.761009
Pitpnm1	ENSRNOG00000018553	-0.0983524	0.738445
Id4	ENSRNOG00000016099	-0.497395	0.015741
Adcy9	ENSRNOG00000049768	-0.516692	0.00175781
Stk10	ENSRNOG00000004217	-0.183365	0.178554
Ankrd29	ENSRNOG00000046744	-0.310223	0.174596
Psd	ENSRNOG00000019435	-0.42333	0.502275
Rcn2	ENSRNOG00000015780	-0.264313	0.114605
Pltp	ENSRNOG00000016488	-0.79582	0.000401119
Sgms2	ENSRNOG00000011284	-0.272464	0.0638788
Slc7a2	ENSRNOG00000011016	0.662178	3.84118e-05
Slit2	ENSRNOG00000003840	0.760445	2.8997e-06
Chic2	ENSRNOG00000002267	0.0616353	0.812684
Slc19a3	ENSRNOG00000057256	-1.01828	0.280328
Celf5	ENSRNOG00000004695	-0.470704	0.173716
Olfml3	ENSRNOG00000019211	-0.137638	0.396728
Gle1	ENSRNOG00000015237	0.134835	0.432347
Kcna2	ENSRNOG00000018285	-0.872113	0.356403
Rsph1	ENSRNOG00000057862	0.452273	0.272913
Hmgn5	ENSRNOG00000049192	0.702343	0.120172
Krtap1-5	ENSRNOG00000054186	-1.46817	0.167578
Ulk4	ENSRNOG00000019271	0.34337	0.327387
Map3k20	ENSRNOG00000001515	0.669906	0.0035791
Actl10	ENSRNOG00000036864	-0.93544	0.10185
Vgf	ENSRNOG00000001416	-0.853268	0.252443
Pfkfb3	ENSRNOG00000018911	0.0417136	0.74547
Plin2	ENSRNOG00000007060	0.318102	0.0578706
Ces2g	ENSRNOG00000013808	-0.0312073	0.986818
Fbxl22	ENSRNOG00000017684	-1.33495	0.297461
Usp29	ENSRNOG00000015956	0.123046	0.633748
Ivd	ENSRNOG00000009421	-0.172577	0.387999
Rabgef1	ENSRNOG00000000895	0.174753	0.336957
Fosl2	ENSRNOG00000052357	0.626522	0.0072873
Ror1	ENSRNOG00000029449	-0.467764	0.0209667
Shisal2b	ENSRNOG00000013372	-0.993	0.644045
Limch1	ENSRNOG00000002318	-0.723007	0.000802811
Vim	ENSRNOG00000018087	-0.391508	0.00171946
Plaur	ENSRNOG00000037931	0.523657	0.0467142
Hykk	ENSRNOG00000013419	0.449781	0.252877
Tef	ENSRNOG00000019383	-0.360748	0.0409925
Ar	ENSRNOG00000005639	-0.392506	0.27957
Aloxe3	ENSRNOG00000007454	-0.143591	0.856715
Hoxd13	ENSRNOG00000001588	0.865811	0.616871
Tgfb3	ENSRNOG00000009867	-0.485882	0.00135547
Fgf1	ENSRNOG00000013867	-0.287077	0.520687
Arhgap27	ENSRNOG00000028569	0.381641	0.308967
Dbp	ENSRNOG00000021027	-0.651785	8.75754e-05
Ebp	ENSRNOG00000004903	0.526446	0.00183133
Nectin4	ENSRNOG00000004029	1.36908	0.0786435
Slc25a13	ENSRNOG00000009957	0.237674	0.180673
Pdia5	ENSRNOG00000032327	-0.246944	0.553317
Aldh3a1	ENSRNOG00000002331	-0.391764	0.142475
Zbtb7b	ENSRNOG00000020640	-0.141817	0.318548
Nrbp2	ENSRNOG00000029535	-0.413286	0.0558284
Gas1	ENSRNOG00000050485	-0.657911	0.00265844
Cep78	ENSRNOG00000014041	0.211195	0.352973
Nog	ENSRNOG00000023683	-0.825099	0.000951494
Rab3il1	ENSRNOG00000020349	-0.604214	0.0133594
Pappa2	ENSRNOG00000042860	-0.486923	0.376091
Antxrl	ENSRNOG00000052152	1.48732	0.373157
Pam	ENSRNOG00000033280	-0.781425	2.07267e-08
Shc4	ENSRNOG00000037134	0.778169	0.0240548
Otop1	ENSRNOG00000028423	-2.87162	0.114141
Ostf1	ENSRNOG00000012156	-0.0511216	0.714489
Cilp2	ENSRNOG00000020622	-0.797433	0.00127145
Ache	ENSRNOG00000050841	0.0788169	0.915096
Entpd2	ENSRNOG00000013102	0.0415591	0.959237
Agpat5	ENSRNOG00000028623	0.283113	0.0931057
Armc9	ENSRNOG00000025418	0.0752327	0.564632
Spc24	ENSRNOG00000029862	0.424395	0.0795283
Lrrc3b	ENSRNOG00000005857	-1.58835	0.443873
Arhgef11	ENSRNOG00000015026	-0.0543412	0.720829
Zmat3	ENSRNOG00000010119	0.273403	0.235383
Fxyd6	ENSRNOG00000016412	0.386614	0.132508
Kdelc1	ENSRNOG00000011740	-0.0481214	0.812691
St8sia6	ENSRNOG00000051684	-0.0292541	0.985331
Slc15a3	ENSRNOG00000021644	-0.349262	0.702313
Rnf180	ENSRNOG00000043329	-0.236576	0.588747
Rasl12	ENSRNOG00000032339	0.283208	0.103128
Sorbs2	ENSRNOG00000013391	-0.46865	0.0216899
Galnt18	ENSRNOG00000017021	-0.229295	0.249303
Arhgef4	ENSRNOG00000014035	-0.847831	0.0142437
Arhgap32	ENSRNOG00000008709	0.0415463	0.821383
Mettl1	ENSRNOG00000047895	-0.0807391	0.669578
Ube2o	ENSRNOG00000011007	-0.261751	0.09123
Grid2ip	ENSRNOG00000030927	-1.34826	0.408098
Epha3	ENSRNOG00000030285	-0.749223	0.279587
Tent4b	ENSRNOG00000024212	0.348019	0.048025
Hyi	ENSRNOG00000037518	-0.453307	0.492074
Agfg2	ENSRNOG00000001404	-0.019344	0.934714
Eya4	ENSRNOG00000016627	-0.834215	0.0419553
Atp2b4	ENSRNOG00000003031	0.00155767	0.9923
Hmgb1	ENSRNOG00000058908	0.165191	0.742518
Zfp131	ENSRNOG00000015925	0.343168	0.259351
Rnf149	ENSRNOG00000013946	0.436452	0.0244015
Ankrd44	ENSRNOG00000021384	0.217438	0.510614
Tmem163	ENSRNOG00000003769	1.79643	0.316145
Fam167a	ENSRNOG00000011316	-0.203556	0.464468
Oxsr1	ENSRNOG00000013136	0.0833179	0.574863
Prim1	ENSRNOG00000031993	0.5738	0.000163423
Lrrc9	ENSRNOG00000005409	-0.38426	0.62097
Txndc2	ENSRNOG00000027916	2.77987	0.0991901
Lrrc4	ENSRNOG00000008098	-1.32245	0.0909329
Colca2	ENSRNOG00000042165	-0.802842	0.091792
Zc3hav1l	ENSRNOG00000013944	0.16818	0.685865
Tmem221	ENSRNOG00000018167	0.81331	0.66364
Ehd1	ENSRNOG00000043503	-0.211921	0.207586
Vstm5	ENSRNOG00000010480	0.130476	0.901588
Hist1h1d	ENSRNOG00000048264	0.422765	0.226962
Prtg	ENSRNOG00000055251	-0.875682	0.0619493
Kcnab2	ENSRNOG00000011550	0.148077	0.681557
Raph1	ENSRNOG00000014722	0.414036	0.00708051
Perm1	ENSRNOG00000020244	-0.746854	0.246258
Mapkapk2	ENSRNOG00000004726	-0.0499312	0.786096
Meox2	ENSRNOG00000006588	0.391599	0.0538096
Cys1	ENSRNOG00000058891	0.592754	0.00576951
Plcl2	ENSRNOG00000013368	-0.15598	0.504865
Gins1	ENSRNOG00000008091	0.733156	0.00292409
Map2k7	ENSRNOG00000001047	-0.016251	0.926412
Ablim2	ENSRNOG00000007882	1.26872	0.366634
Dok5	ENSRNOG00000013196	-0.56875	0.00197008
Itsn1	ENSRNOG00000002001	-0.197768	0.188622
Tssk4	ENSRNOG00000019789	0.232217	0.760114
Neurl2	ENSRNOG00000015797	-0.527377	0.0873764
Tspan10	ENSRNOG00000046076	2.78059	0.094948
Rcsd1	ENSRNOG00000003283	-0.90219	0.0719819
Rasef	ENSRNOG00000024190	0.474362	0.63996
Prr13	ENSRNOG00000042094	-0.111089	0.449913
Cers4	ENSRNOG00000001072	0.472971	0.0406328
Sfxn4	ENSRNOG00000036572	-0.320319	0.296355
Alkbh2	ENSRNOG00000028584	0.0116268	0.975603
Rnf19a	ENSRNOG00000009658	0.386581	0.0556949
Ndp	ENSRNOG00000002960	-1.06558	0.185457
Spry4	ENSRNOG00000013851	-0.0421076	0.88734
Ptprq	ENSRNOG00000056915	-1.3722	0.156896
Pamr1	ENSRNOG00000005348	-0.726974	0.0473876
F8	ENSRNOG00000031197	0.0291735	0.88614
Agrp	ENSRNOG00000039001	-2.51899	0.0862028
Sntb1	ENSRNOG00000004821	-0.586147	0.00223266
Pcsk2	ENSRNOG00000005438	-0.87416	0.101433
Trdmt1	ENSRNOG00000026132	0.0409931	0.912096
Spcs3	ENSRNOG00000038933	0.416393	0.105009
Hoxb9	ENSRNOG00000007573	-2.45669	0.159064
Rflnb	ENSRNOG00000006674	-0.226577	0.21127
Nsl1	ENSRNOG00000042286	0.777423	1.7647e-05
Abcc1	ENSRNOG00000022305	0.094483	0.620608
Artn	ENSRNOG00000019842	0.498331	0.0668801
Evc	ENSRNOG00000007564	-0.224993	0.141838
Apoe	ENSRNOG00000018454	-0.361365	0.0790409
Tceal9	ENSRNOG00000034198	-0.00372852	0.986565
Erg28	ENSRNOG00000008781	-0.152969	0.318282
Pcdhb8	ENSRNOG00000020073	0.116266	0.867889
Tmem125	ENSRNOG00000006924	-2.99437	0.293264
Zfp52	ENSRNOG00000042826	0.545043	0.0635324
Kntc1	ENSRNOG00000033658	0.752471	8.51977e-05
Dgkh	ENSRNOG00000010065	0.240388	0.467544
Arnt2	ENSRNOG00000013017	-0.504426	0.00177367
Rrad	ENSRNOG00000011901	-0.241112	0.524491
Alpk1	ENSRNOG00000022636	0.221747	0.414992
Hivep1	ENSRNOG00000014460	0.439627	0.042437
Xylt1	ENSRNOG00000056658	-0.483878	0.00837655
Rfc5	ENSRNOG00000001134	0.691767	0.00064838
Cnn2	ENSRNOG00000043044	0.326546	0.0451263
Wdr76	ENSRNOG00000022491	0.405371	0.134253
Bend5	ENSRNOG00000008025	1.49419	0.0686767
Fkbp14	ENSRNOG00000009886	-0.748024	1.37986e-05
Apmap	ENSRNOG00000006795	0.438877	0.0194319
Creld1	ENSRNOG00000009414	-0.16779	0.38503
Rai2	ENSRNOG00000006670	0.667174	0.0699959
Cbarp	ENSRNOG00000024349	-0.645495	0.0193286
Syn3	ENSRNOG00000026866	-0.851376	0.171423
Atp8b1	ENSRNOG00000024952	0.241339	0.586476
Ush2a	ENSRNOG00000003738	0.934301	0.518569
Acox1	ENSRNOG00000008755	-0.139717	0.335769
Grik2	ENSRNOG00000000368	-0.54422	0.46139
Mboat2	ENSRNOG00000061050	-0.446525	0.0665947
Nuak2	ENSRNOG00000000034	0.405317	0.0218779
Prx	ENSRNOG00000018369	-0.651513	0.00125135
Vkorc1	ENSRNOG00000050828	-0.591187	0.0211091
Erfe	ENSRNOG00000024688	0.0125812	0.940427
Specc1	ENSRNOG00000002903	0.817344	4.03307e-07
Ppp2r2a	ENSRNOG00000011158	0.337966	0.0525973
Stac2	ENSRNOG00000004805	-0.61355	0.00138218
Farp2	ENSRNOG00000018051	-0.223448	0.126436
Zfp106	ENSRNOG00000052583	0.124339	0.472985
Reps2	ENSRNOG00000061508	-0.584152	0.695067
Spred3	ENSRNOG00000051915	0.620195	0.0355051
Mlh1	ENSRNOG00000033809	0.0736316	0.722613
Endog	ENSRNOG00000016033	0.530198	0.198298
Slc37a4	ENSRNOG00000011361	-0.245139	0.241709
Prag1	ENSRNOG00000011407	-0.180221	0.457112
Slc2a5	ENSRNOG00000017693	-0.27773	0.378986
Mpp5	ENSRNOG00000008788	0.733364	0.0342284
Hsph1	ENSRNOG00000000902	0.755926	7.85318e-07
Dyrk3	ENSRNOG00000004870	0.681378	0.196979
Syt8	ENSRNOG00000020245	-0.0861022	0.910783
Wnt9a	ENSRNOG00000003066	0.546491	0.60133
Tagln3	ENSRNOG00000059539	-0.0312073	0.986818
Osgepl1	ENSRNOG00000004001	0.127879	0.716256
Mkx	ENSRNOG00000018938	-0.426332	0.110195
Gls2	ENSRNOG00000031612	-0.0831972	0.685245
Slitrk2	ENSRNOG00000011562	0.791674	0.174105
Gja3	ENSRNOG00000008847	-0.988094	0.394719
Tpm4	ENSRNOG00000015496	0.420939	0.00484351
Trib1	ENSRNOG00000004100	0.604499	0.00117659
Cnnm4	ENSRNOG00000015886	-0.0914532	0.552994
Fn3k	ENSRNOG00000036659	-0.00277338	0.998844
Nab1	ENSRNOG00000012959	0.283732	0.0796613
Kif2c	ENSRNOG00000019100	0.773681	3.22271e-08
Recql4	ENSRNOG00000032446	0.837532	6.27933e-05
Lrrc55	ENSRNOG00000028266	-1.6127	0.312788
Slc1a5	ENSRNOG00000015948	-0.212718	0.40663
Dtx3l	ENSRNOG00000023400	0.462464	0.0560154
Irx3	ENSRNOG00000011533	-0.261174	0.505336
Aanat	ENSRNOG00000011182	0.203312	0.84577
Trpm5	ENSRNOG00000020484	0.492253	0.569038
Frrs1	ENSRNOG00000016351	0.23358	0.130018
Pglyrp1	ENSRNOG00000013395	-0.126472	0.847617
Bora	ENSRNOG00000024798	0.849512	0.00176951
Lhx2	ENSRNOG00000010551	0.46716	0.0917204
Susd2	ENSRNOG00000033389	0.0619484	0.767021
Ogdhl	ENSRNOG00000019955	0.0394059	0.849761
Stmn4	ENSRNOG00000053334	1.57329	0.122109
Uck2	ENSRNOG00000003917	0.434331	0.00391528
Sncb	ENSRNOG00000018039	0.540936	0.616625
Gstm4	ENSRNOG00000019221	-0.12055	0.651227
Coro6	ENSRNOG00000014496	-0.28698	0.377155
Ncapd2	ENSRNOG00000055300	0.51508	0.0026242
Vopp1	ENSRNOG00000006646	0.715726	1.93165e-07
Cfap44	ENSRNOG00000028077	-2.22006	0.0858561
Mal2	ENSRNOG00000008615	0.994937	0.106746
Wnk3	ENSRNOG00000002537	0.688996	0.0143283
Eda2r	ENSRNOG00000013018	0.687737	0.0136708
Egf	ENSRNOG00000053979	-1.02273	0.30082
Sele	ENSRNOG00000002723	0.930582	0.66501
Chst5	ENSRNOG00000021521	0.0760714	0.816556
Cox6b2	ENSRNOG00000038616	-0.610586	0.228703
Gprasp2	ENSRNOG00000037658	0.182952	0.479112
Sulf1	ENSRNOG00000009037	0.761491	1.28563e-05
Ackr4	ENSRNOG00000011478	-0.0714267	0.748899
Myh15	ENSRNOG00000061038	-0.926333	0.625312
Vldlr	ENSRNOG00000027491	-0.427735	0.0504369
Ralgps1	ENSRNOG00000016910	0.654388	0.129819
Ptgfrn	ENSRNOG00000015655	0.037543	0.787944
Mroh1	ENSRNOG00000030355	-0.450344	0.0202466
Isg15	ENSRNOG00000021802	-0.1211	0.720894
Slc26a8	ENSRNOG00000000512	-0.20314	0.424951
Plgrkt	ENSRNOG00000015932	-0.0587866	0.824392
Vrk2	ENSRNOG00000007864	0.766317	1.71201e-05
Rec8	ENSRNOG00000019503	-0.0147958	0.987285
Serpinb6b	ENSRNOG00000016420	1.31872	0.204539
Slc26a1	ENSRNOG00000000041	-0.192006	0.49918
Lurap1	ENSRNOG00000023459	0.27233	0.321744
Chst11	ENSRNOG00000008885	-0.2855	0.079629
Rmdn2	ENSRNOG00000006082	0.404148	0.141525
Syngr3	ENSRNOG00000012620	1.96746	0.131276
Syt1	ENSRNOG00000006426	0.902696	0.0704684
Bmt2	ENSRNOG00000007224	0.396498	0.0429479
Olr1	ENSRNOG00000056219	-2.45669	0.159064
Ppp1cc	ENSRNOG00000001269	0.102122	0.484634
Slc4a4	ENSRNOG00000003134	-0.172456	0.389107
Wdr62	ENSRNOG00000049708	1.00956	0.323228
Crabp1	ENSRNOG00000023633	-1.88133	0.157228
Hrct1	ENSRNOG00000039336	-0.732813	0.00066315
Prkd1	ENSRNOG00000004165	-0.125673	0.442087
Nfe2	ENSRNOG00000036837	-0.518081	0.121214
Prrg4	ENSRNOG00000022710	0.651441	0.00103362
Ppl	ENSRNOG00000002930	0.520432	0.02296
Gpd1l	ENSRNOG00000026455	0.136844	0.525407
Trim66	ENSRNOG00000014373	-1.03494	0.0547291
Glipr2	ENSRNOG00000014838	0.0923404	0.661513
Dmxl2	ENSRNOG00000009170	0.307148	0.324325
Fbxo36	ENSRNOG00000017053	-0.110629	0.858003
Ttbk1	ENSRNOG00000018416	-1.13928	0.161971
Oscp1	ENSRNOG00000026978	0.711346	0.000774976
Cpa4	ENSRNOG00000010463	-0.992323	0.457954
Faah	ENSRNOG00000045949	0.844309	0.654578
Rhog	ENSRNOG00000020393	0.0455814	0.778021
Slc35f1	ENSRNOG00000000412	-0.735105	0.243551
Nkd2	ENSRNOG00000016103	-0.337825	0.364587
Rubcn	ENSRNOG00000059880	-0.0471306	0.801298
Akap6	ENSRNOG00000004841	-0.411921	0.389652
Pdp1	ENSRNOG00000016180	-0.140349	0.514163
Gpr160	ENSRNOG00000009487	0.839061	0.605428
Ccna2	ENSRNOG00000015423	0.760998	1.37507e-05
Rgs8	ENSRNOG00000002369	-0.498438	0.242654
Sat2	ENSRNOG00000011714	-0.494574	0.01544
Ffar4	ENSRNOG00000021763	-1.55342	0.348322
Myod1	ENSRNOG00000011306	-0.182006	0.795068
Gstt4	ENSRNOG00000038300	-1.81847	0.433451
Kank1	ENSRNOG00000016023	-0.119428	0.426764
Kcnn2	ENSRNOG00000016675	1.8328	0.212606
Idh1	ENSRNOG00000015020	-0.31947	0.0749609
Bend6	ENSRNOG00000052376	0.240541	0.409518
Me2	ENSRNOG00000015582	0.342272	0.090368
Ncam2	ENSRNOG00000002126	-1.11834	0.394611
Mmd2	ENSRNOG00000001113	0.0246744	0.988393
Cntnap1	ENSRNOG00000020277	0.331688	0.427858
Aldh1a2	ENSRNOG00000055049	0.145327	0.879972
Sema5a	ENSRNOG00000011977	-0.0232715	0.907672
Sema4b	ENSRNOG00000025167	0.793551	0.0028678
Map7d3	ENSRNOG00000027831	-0.251567	0.533816
Zfp641	ENSRNOG00000032447	0.0777292	0.837492
Vrk1	ENSRNOG00000005274	0.762568	1.6255e-06
Slitrk5	ENSRNOG00000009649	0.176334	0.256142
Chrm3	ENSRNOG00000049410	-1.85549	0.173935
Ptrhd1	ENSRNOG00000004059	-0.00121424	0.995433
Ska1	ENSRNOG00000015275	0.783615	4.05561e-06
Fam129b	ENSRNOG00000015845	0.145198	0.415116
Ank3	ENSRNOG00000053288	0.244247	0.264027
Armc6	ENSRNOG00000020280	-0.170041	0.465658
Angptl7	ENSRNOG00000009589	0.650588	0.323272
St3gal4	ENSRNOG00000009850	0.243083	0.166414
Tmem35a	ENSRNOG00000001506	-0.980356	0.101053
Tfap2c	ENSRNOG00000005246	1.84539	0.308833
Fbxw9	ENSRNOG00000004212	0.15103	0.553735
Tfr2	ENSRNOG00000001407	-0.31686	0.865027
Megf9	ENSRNOG00000005932	-0.219436	0.276059
Hp	ENSRNOG00000014964	0.405303	0.38436
Spint1	ENSRNOG00000012811	-1.51204	0.454314
Rpa2	ENSRNOG00000013005	0.783477	1.8415e-06
Sap30	ENSRNOG00000013218	0.550062	0.000699683
Clstn3	ENSRNOG00000011156	0.251796	0.543372
Slc18a1	ENSRNOG00000011992	0.656101	0.709096
Stxbp1	ENSRNOG00000015420	-0.111425	0.549016
Esr2	ENSRNOG00000005343	0.0396819	0.981272
Tcof1	ENSRNOG00000026108	0.343163	0.0140796
Cbln3	ENSRNOG00000020503	0.642599	0.72353
Ntrk1	ENSRNOG00000013953	1.44808	0.22854
Ifitm10	ENSRNOG00000020164	0.1594	0.52725
Cnot7	ENSRNOG00000012263	0.311711	0.138102
Fut1	ENSRNOG00000020995	0.747404	0.577192
Slc39a6	ENSRNOG00000028703	0.21626	0.15177
Tmem251	ENSRNOG00000008101	0.268675	0.182907
Siah2	ENSRNOG00000013703	-0.0205222	0.915982
Repin1	ENSRNOG00000008239	0.118449	0.525965
Abca9	ENSRNOG00000059326	-0.460065	0.0149888
Ndufaf5	ENSRNOG00000004784	0.0808066	0.615681
Frat2	ENSRNOG00000045543	0.193309	0.760517
Gla	ENSRNOG00000011513	0.167354	0.267838
Ddn	ENSRNOG00000059605	0.656517	0.425539
Mast3	ENSRNOG00000022753	0.00584676	0.977803
Gstp1	ENSRNOG00000018237	-0.558695	0.00702411
Relt	ENSRNOG00000025075	0.693529	0.00369509
Arhgef39	ENSRNOG00000021433	0.0790593	0.609526
Klhdc8a	ENSRNOG00000000036	-0.69744	0.004148
Tmeff2	ENSRNOG00000016623	-0.752951	0.576222
Traf3ip2	ENSRNOG00000000595	0.00844972	0.974804
Ifnar2	ENSRNOG00000045668	0.344336	0.0866921
Ppme1	ENSRNOG00000017227	0.131543	0.288517
Itga7	ENSRNOG00000007905	-0.301833	0.4963
Tbc1d31	ENSRNOG00000006103	0.509684	0.0436521
Cdkn2c	ENSRNOG00000008956	0.434433	0.0708567
Slurp1	ENSRNOG00000005944	-0.993	0.644045
Cecr2	ENSRNOG00000011566	-0.886445	0.346647
Dnajb6	ENSRNOG00000010353	0.182027	0.265808
Rcor1	ENSRNOG00000008067	0.0492821	0.821052
Arsk	ENSRNOG00000026937	-0.00550457	0.982773
Lrrtm3	ENSRNOG00000026466	-0.445383	0.62525
Nags	ENSRNOG00000020879	0.0466519	0.921876
Adgrl1	ENSRNOG00000029134	-0.173837	0.430194
Haspin	ENSRNOG00000048660	0.694449	4.87023e-05
Poli	ENSRNOG00000012111	0.0315827	0.930493
Ccr10	ENSRNOG00000020275	-0.946046	0.185456
Slc46a3	ENSRNOG00000000937	-0.0369414	0.933679
Saa4	ENSRNOG00000055531	0.0370121	0.850594
Foxp2	ENSRNOG00000054508	-0.0699014	0.843791
Efcab9	ENSRNOG00000004142	1.16885	0.267403
Vcl	ENSRNOG00000010765	-0.279149	0.0475845
Trim7	ENSRNOG00000002469	-0.164307	0.486973
Pdxp	ENSRNOG00000009570	-0.00198412	0.994484
Slc52a2	ENSRNOG00000032561	-0.283559	0.303226
Anp32a	ENSRNOG00000014846	0.100881	0.612701
Runx1t1	ENSRNOG00000005673	-0.434637	0.111079
Ccdc170	ENSRNOG00000024280	-0.295059	0.809262
Ube2ql1	ENSRNOG00000034075	-0.089619	0.931331
Lrrk1	ENSRNOG00000012730	-0.174556	0.297718
Lrig3	ENSRNOG00000007654	-0.365433	0.0313016
Abca8a	ENSRNOG00000004147	-1.0407	0.0683918
Cfd	ENSRNOG00000033564	-1.68961	0.248271
Maged2	ENSRNOG00000002449	-0.584461	0.000100207
Draxin	ENSRNOG00000008911	-0.413681	0.0960506
Nfe2l2	ENSRNOG00000001548	0.011402	0.957462
Upb1	ENSRNOG00000038258	0.930582	0.66501
Fgd3	ENSRNOG00000016225	0.024467	0.939457
Arih2	ENSRNOG00000031827	0.0672408	0.662061
Bcar1	ENSRNOG00000019253	0.00227057	0.986967
Slc30a10	ENSRNOG00000002397	0.930582	0.66501
Bcor	ENSRNOG00000034240	0.442568	0.00551495
Dus4l	ENSRNOG00000008155	0.149384	0.596601
Cd93	ENSRNOG00000024799	0.481527	0.229486
Cdca3	ENSRNOG00000015529	0.559515	0.00124982
Exph5	ENSRNOG00000025115	-0.486573	0.0611304
Ppm1e	ENSRNOG00000024730	-0.49777	0.372701
Tle2	ENSRNOG00000005874	-0.744763	0.00465712
Ptchd1	ENSRNOG00000003675	-1.7785	0.107336
Kcnq5	ENSRNOG00000013781	-0.12446	0.44561
Nup50	ENSRNOG00000013423	0.365767	0.00393586
Adamtsl3	ENSRNOG00000010840	-0.585112	0.00251048
Plppr1	ENSRNOG00000007575	-0.682662	0.48095
Cenpn	ENSRNOG00000011296	0.594418	0.0068944
Adamts10	ENSRNOG00000008857	0.0548364	0.660642
Irf5	ENSRNOG00000007437	-0.0450052	0.912155
Cep57l1	ENSRNOG00000000303	0.375846	0.0403688
Gad1	ENSRNOG00000000007	-0.825357	0.53036
Mycl	ENSRNOG00000014259	-0.900769	0.156898
Maf	ENSRNOG00000012428	-0.671069	0.00020923
Plxdc2	ENSRNOG00000000142	-0.459546	0.00139653
Srl	ENSRNOG00000005269	-0.504536	0.491887
Klhl2	ENSRNOG00000029441	0.305735	0.0803271
Camk1d	ENSRNOG00000017882	-0.0426145	0.838845
Metrnl	ENSRNOG00000046202	-0.685214	0.000705564
Chdh	ENSRNOG00000015859	-0.327425	0.0941282
Mafg	ENSRNOG00000036697	-0.271514	0.139886
Dnph1	ENSRNOG00000018397	0.473811	0.126774
Fgd5	ENSRNOG00000010213	-0.993	0.644045
Ankrd9	ENSRNOG00000008056	0.0930105	0.710194
Tap2	ENSRNOG00000046031	0.276651	0.535278
Pigv	ENSRNOG00000000121	-0.673112	0.00570944
Rcc1l	ENSRNOG00000001483	-0.0199298	0.924982
Pcbd1	ENSRNOG00000000566	-0.344778	0.260379
Ldhb	ENSRNOG00000013000	-0.130876	0.541467
Ranbp17	ENSRNOG00000005042	0.505194	0.0843258
Pxdn	ENSRNOG00000060614	0.06401	0.737963
Snrpn	ENSRNOG00000059764	0.954388	0.46738
Foxm1	ENSRNOG00000005936	0.546597	0.000853237
Tmem63a	ENSRNOG00000003310	0.441112	0.0364017
Cystm1	ENSRNOG00000018775	0.709709	0.0350951
Vmp1	ENSRNOG00000003967	0.341679	0.0223521
Syn1	ENSRNOG00000010365	-0.73031	0.00440108
Atp6v0a4	ENSRNOG00000013428	-0.542641	0.0679908
Fam110b	ENSRNOG00000009114	-0.154355	0.443388
Zfp300	ENSRNOG00000046469	0.622758	0.17384
Klf14	ENSRNOG00000027557	-0.570187	0.365626
Hmgb3	ENSRNOG00000050910	0.454976	0.235439
Zeb2	ENSRNOG00000004677	0.694014	0.0057777
Tmtc2	ENSRNOG00000004585	0.759784	0.00102011
Cldn23	ENSRNOG00000011424	-0.660116	0.340116
Gpx7	ENSRNOG00000009751	-0.460696	0.00712472
Clec14a	ENSRNOG00000022697	-0.263644	0.662514
Mppe1	ENSRNOG00000018648	-0.211209	0.253341
Ctxn1	ENSRNOG00000001057	-0.0349761	0.935884
Klf12	ENSRNOG00000009145	-0.0786696	0.653702
Gab1	ENSRNOG00000017879	-0.427721	0.0230116
Tm6sf2	ENSRNOG00000042237	0.042944	0.953122
Tmc8	ENSRNOG00000046086	0.0394764	0.954423
Carns1	ENSRNOG00000018603	-0.692728	0.0101722
Cpne7	ENSRNOG00000015397	0.844309	0.654578
Qpct	ENSRNOG00000005705	-0.655168	0.00379103
Nxph3	ENSRNOG00000005185	0.665629	0.364376
Racgap1	ENSRNOG00000049033	0.591311	0.000523325
Slc16a10	ENSRNOG00000000588	-0.0634737	0.946952
Tfap4	ENSRNOG00000005227	0.391134	0.108492
Scamp1	ENSRNOG00000061582	-0.430426	0.00508766
Rundc3a	ENSRNOG00000020970	-0.829655	0.0143074
Pax9	ENSRNOG00000008826	-0.11017	0.725311
Timeless	ENSRNOG00000031916	0.56202	0.000327447
Abca3	ENSRNOG00000050057	0.111374	0.531606
Cmc2	ENSRNOG00000011279	0.03627	0.875658
Sardh	ENSRNOG00000006916	-0.57795	0.00769579
Efnb3	ENSRNOG00000010320	0.477677	0.674299
Hey1	ENSRNOG00000011593	-0.727527	0.51217
H2afz	ENSRNOG00000010306	0.521156	0.00241818
Tbl2	ENSRNOG00000046252	0.0808532	0.675477
Mocos	ENSRNOG00000015113	0.604162	0.0614874
Ankle1	ENSRNOG00000017156	0.716497	0.0015618
Camk1	ENSRNOG00000021781	-0.112306	0.446691
Zfand4	ENSRNOG00000011791	0.583301	0.0173277
Idh2	ENSRNOG00000013949	-0.231329	0.189148
Wdr17	ENSRNOG00000048847	-1.79021	0.0845729
Fgf9	ENSRNOG00000011471	0.2882	0.699691
Tdrd3	ENSRNOG00000009034	-0.0590256	0.844852
Kcnn1	ENSRNOG00000029264	-0.493648	0.121317
Hspbap1	ENSRNOG00000002241	0.153285	0.459084
Kcnd1	ENSRNOG00000039544	-0.579323	0.0301095
Npr3	ENSRNOG00000019184	-0.48746	0.0383824
Lepr	ENSRNOG00000023664	0.417694	0.655317
Stard13	ENSRNOG00000001090	0.518094	0.000179443
Fam184b	ENSRNOG00000003704	1.35548	0.0719218
Nppb	ENSRNOG00000008141	2.27971	0.175201
Cacnb3	ENSRNOG00000054274	0.398776	0.101066
Fut10	ENSRNOG00000050857	0.0664857	0.668104
Rela	ENSRNOG00000030888	0.0265228	0.885185
Socs5	ENSRNOG00000028504	0.612235	3.00677e-05
Pla2g4a	ENSRNOG00000002657	0.794561	0.000682473
Fxyd4	ENSRNOG00000014578	0.930582	0.66501
Sh3tc1	ENSRNOG00000007993	-1.24509	0.276253
Ehbp1l1	ENSRNOG00000056038	0.135269	0.302519
Slc7a5	ENSRNOG00000018824	-0.25339	0.294226
Frmpd1	ENSRNOG00000012546	-0.212843	0.56707
Wfikkn2	ENSRNOG00000002831	-1.40009	0.183148
Asap3	ENSRNOG00000049714	0.526579	0.0432067
Sash1	ENSRNOG00000013160	0.459843	0.00119855
Pimreg	ENSRNOG00000008040	0.2302	0.339226
Cstf2	ENSRNOG00000048025	0.17163	0.330862
Smpdl3a	ENSRNOG00000000815	-0.343964	0.0514053
Nfia	ENSRNOG00000006966	-0.0275791	0.911423
Pou2f2	ENSRNOG00000055650	-0.840077	0.580935
Prkab2	ENSRNOG00000018166	-0.139981	0.484846
Echdc2	ENSRNOG00000029333	-0.0163065	0.945993
Vdr	ENSRNOG00000054420	-0.672907	8.11218e-05
Hmcn1	ENSRNOG00000028627	-0.701351	0.00972329
Pianp	ENSRNOG00000017052	0.333439	0.561951
Ccnd1	ENSRNOG00000020918	-0.0693062	0.646773
Mapk12	ENSRNOG00000031233	0.085111	0.816175
Cep89	ENSRNOG00000012140	0.122426	0.454742
Znhit1	ENSRNOG00000001418	-0.00839945	0.972583
Tmem119	ENSRNOG00000000700	-0.484063	0.0396911
Poc1a	ENSRNOG00000037295	0.374575	0.0877274
Lrp4	ENSRNOG00000015285	-0.339293	0.167806
Prlr	ENSRNOG00000057557	-2.84597	0.124171
Col4a5	ENSRNOG00000018951	-0.625346	0.000396328
Map3k9	ENSRNOG00000007271	0.382453	0.110753
Smad9	ENSRNOG00000058416	0.0178439	0.982635
Arhgap9	ENSRNOG00000006946	0.00210879	0.995661
Btg1	ENSRNOG00000004284	0.790968	2.62991e-08
Mest	ENSRNOG00000048088	-0.411176	0.0580652
Mageh1	ENSRNOG00000003178	-0.14965	0.338233
Pygl	ENSRNOG00000006388	0.430845	0.000826442
Clnk	ENSRNOG00000051169	0.522728	0.742391
Psma8	ENSRNOG00000030363	0.930582	0.66501
Epor	ENSRNOG00000012619	-1.02191	0.216259
Dhrs7	ENSRNOG00000005589	0.131898	0.509835
Phkg1	ENSRNOG00000000920	0.457457	0.378528
Coro7	ENSRNOG00000004146	-0.11956	0.572811
Hs3st5	ENSRNOG00000000605	0.494003	0.605579
Fam102b	ENSRNOG00000027540	0.671782	0.0385005
Spag1	ENSRNOG00000010078	-0.64851	0.0509736
Rab3ip	ENSRNOG00000005362	-0.404179	0.0702249
Pcdhb19	ENSRNOG00000039469	-0.492468	0.113974
Amh	ENSRNOG00000019377	-0.421246	0.695488
Paqr5	ENSRNOG00000014164	0.983706	0.331902
Dzip1	ENSRNOG00000010311	-0.118294	0.552009
Mpped2	ENSRNOG00000004863	0.174567	0.429711
Myrf	ENSRNOG00000028274	-0.308199	0.278058
Tmem132e	ENSRNOG00000007455	0.220449	0.441387
Fdft1	ENSRNOG00000021314	0.345302	0.00543495
Tenm2	ENSRNOG00000027341	-0.699054	0.287936
Psmb8	ENSRNOG00000000456	0.0210795	0.953509
Nedd4l	ENSRNOG00000017610	-0.217621	0.136147
Dnah6	ENSRNOG00000015581	0.301045	0.82881
Sema6b	ENSRNOG00000045998	0.10268	0.814096
Cc2d1b	ENSRNOG00000008634	-0.0597632	0.658831
Ppef2	ENSRNOG00000052061	-1.88891	0.430621
Kank4	ENSRNOG00000007779	-1.09763	0.123971
Hdgfl3	ENSRNOG00000019740	0.390473	0.0949226
Ttpa	ENSRNOG00000007139	0.351553	0.292583
Ccin	ENSRNOG00000014831	-0.443346	0.754863
Kirrel3	ENSRNOG00000009772	1.51826	0.10582
Kng1	ENSRNOG00000030387	2.67705	0.0652448
Foxl1	ENSRNOG00000047125	0.428305	0.792595
Hfe	ENSRNOG00000016967	0.153941	0.591475
Tgfa	ENSRNOG00000016182	0.520849	0.001004
Il19	ENSRNOG00000025571	-0.105122	0.874118
Sox13	ENSRNOG00000028353	0.31653	0.363316
Gas6	ENSRNOG00000018233	-0.347395	0.072274
Dhx58	ENSRNOG00000018247	-0.846718	0.263415
Pccb	ENSRNOG00000015869	-0.195364	0.345507
Des	ENSRNOG00000019810	-0.426114	0.107729
Zfp354c	ENSRNOG00000029205	-0.263718	0.329943
Slc35g2	ENSRNOG00000015370	1.71563	0.137677
Slc6a12	ENSRNOG00000013547	0.276614	0.625802
Cflar	ENSRNOG00000012473	0.744068	9.25101e-05
Srgn	ENSRNOG00000000394	-0.0279612	0.957983
Fam83d	ENSRNOG00000015794	0.54139	0.00195087
Bdnf	ENSRNOG00000047466	0.451419	0.188083
Abca17	ENSRNOG00000039656	-0.623582	0.733012
Nr5a2	ENSRNOG00000000653	-0.262473	0.870922
Slc2a13	ENSRNOG00000015741	-0.817166	0.000140933
Mfsd9	ENSRNOG00000023129	0.00829298	0.970074
Soat1	ENSRNOG00000004111	0.581458	7.13504e-06
Plk3	ENSRNOG00000018484	-0.206881	0.372292
B4galt5	ENSRNOG00000008283	-0.117614	0.411267
Mcm6	ENSRNOG00000003703	0.847104	1.61864e-10
Wwtr1	ENSRNOG00000016617	-0.0437134	0.789402
Areg	ENSRNOG00000002754	0.234576	0.398108
Tubg2	ENSRNOG00000006494	-0.449654	0.103357
Wbp1l	ENSRNOG00000020020	0.208426	0.151675
Mettl7b	ENSRNOG00000007927	-2.99437	0.293264
Arhgef16	ENSRNOG00000046803	0.236086	0.784188
Pafah2	ENSRNOG00000022288	-0.0221627	0.916371
Cdh5	ENSRNOG00000013324	-2.01853	0.359527
Cradd	ENSRNOG00000008507	-0.54101	0.155236
Ecm2	ENSRNOG00000031716	-1.60407	0.0957439
Dnajb1	ENSRNOG00000021824	0.1103	0.473727
Htr1d	ENSRNOG00000012038	-3.22696	0.0676338
Ddb2	ENSRNOG00000014071	-0.00625996	0.982407
Tuba1a	ENSRNOG00000060728	0.193338	0.24847
Ribc2	ENSRNOG00000033502	-0.0564387	0.963608
Cox4i2	ENSRNOG00000007827	0.274419	0.127531
Tk1	ENSRNOG00000047314	0.428028	0.0211815
Cfb	ENSRNOG00000000419	0.930582	0.66501
Il1rapl2	ENSRNOG00000062221	-2.33297	0.0883131
Antxr2	ENSRNOG00000000081	0.694391	2.58565e-05
Acpp	ENSRNOG00000011820	-0.875633	0.256342
Isoc1	ENSRNOG00000019711	-0.288043	0.108649
Jak1	ENSRNOG00000011157	-0.319788	0.0346743
Efcab7	ENSRNOG00000009782	0.745765	0.0279243
Kcnh2	ENSRNOG00000009872	-0.493379	0.0652827
Tbc1d8	ENSRNOG00000013583	-0.542862	0.0526747
Stbd1	ENSRNOG00000002218	-0.70862	0.000138759
Tex9	ENSRNOG00000059702	-0.137933	0.672269
Nptx1	ENSRNOG00000003741	-0.666853	0.303572
Txnrd1	ENSRNOG00000009088	0.0973422	0.454857
Acss3	ENSRNOG00000004448	-0.674045	0.0672091
Grhl1	ENSRNOG00000054989	0.590892	0.238483
Gnal	ENSRNOG00000010440	-0.263956	0.850737
Zmiz1	ENSRNOG00000010488	0.604156	0.000211025
Ptpn5	ENSRNOG00000013981	-0.344631	0.755978
Trim8	ENSRNOG00000019968	-0.0164777	0.917939
Scn4a	ENSRNOG00000012134	-0.729162	0.0342479
Cidea	ENSRNOG00000018505	-0.44019	0.179957
Prkx	ENSRNOG00000060168	0.12977	0.493895
Cxcr4	ENSRNOG00000003866	-0.323257	0.745706
Rfx8	ENSRNOG00000058243	0.0274272	0.954535
Fli1	ENSRNOG00000008904	0.266721	0.325251
Hacl1	ENSRNOG00000019630	-0.402349	0.0566572
Ska2	ENSRNOG00000025981	0.7755	0.000172897
Lbh	ENSRNOG00000039902	-0.394403	0.115053
Nrp2	ENSRNOG00000031232	-0.716134	1.7774e-06
Prps1	ENSRNOG00000060262	0.200098	0.188606
Ccnt1	ENSRNOG00000053054	0.425088	0.314051
Diras1	ENSRNOG00000029738	0.224321	0.740582
Slc39a12	ENSRNOG00000025639	0.930582	0.66501
Acot9	ENSRNOG00000003782	0.271817	0.217895
Csad	ENSRNOG00000011573	-0.50644	0.0663054
Asxl3	ENSRNOG00000015383	0.95173	0.220074
Kcnb1	ENSRNOG00000046949	-0.85424	0.188922
Acy1	ENSRNOG00000011189	-0.263604	0.153026
Ncmap	ENSRNOG00000048139	-0.318682	0.130746
Nanos1	ENSRNOG00000025060	0.309474	0.626534
Gpr141	ENSRNOG00000059698	-1.90546	0.292518
Sav1	ENSRNOG00000005264	-0.061444	0.735395
Abhd17a	ENSRNOG00000018212	-0.179042	0.507391
Yars2	ENSRNOG00000025252	0.377474	0.12039
Slc52a3	ENSRNOG00000005132	0.301928	0.820941
Tmem176b	ENSRNOG00000008465	-0.0439392	0.892735
Ercc5	ENSRNOG00000022812	0.0859735	0.726905
Kpna2	ENSRNOG00000015329	0.613083	3.39432e-06
Nebl	ENSRNOG00000049452	-0.263077	0.310017
Arid3b	ENSRNOG00000019677	-0.227365	0.517695
Shroom1	ENSRNOG00000007431	0.19028	0.286596
Man2a2	ENSRNOG00000012055	-0.163093	0.292725
Dcps	ENSRNOG00000009993	0.121028	0.540113
Nrap	ENSRNOG00000016714	-0.409385	0.513134
Col6a2	ENSRNOG00000001254	-0.698752	2.44885e-05
Cul7	ENSRNOG00000017857	-0.578022	0.00157019
Kbtbd8	ENSRNOG00000013390	0.709154	0.0208476
Tmem18	ENSRNOG00000005144	0.160402	0.410281
Svop	ENSRNOG00000000693	0.233676	0.800168
Ptgs1	ENSRNOG00000007415	-0.516163	0.00496907
Plekhb1	ENSRNOG00000018627	-0.455831	0.14328
Aldh1a7	ENSRNOG00000017878	-1.88891	0.430621
Gapdh	ENSRNOG00000018630	0.274309	0.127465
Alas2	ENSRNOG00000000167	-0.926333	0.625312
Etv4	ENSRNOG00000020792	0.699669	0.0307939
Cplx2	ENSRNOG00000000105	-0.210731	0.195233
Pms1	ENSRNOG00000004076	0.561267	0.163718
Anxa8	ENSRNOG00000060949	-0.250412	0.181066
Sox9	ENSRNOG00000002607	-0.653149	7.06732e-06
Nell2	ENSRNOG00000006235	0.233324	0.486134
Ppp1r36	ENSRNOG00000038480	-0.0533505	0.803753
Tbc1d21	ENSRNOG00000008737	-0.736889	0.0526349
Tiparp	ENSRNOG00000011238	-0.201475	0.440946
Nkx2-2	ENSRNOG00000012728	-0.993	0.644045
Asb2	ENSRNOG00000051619	2.97923	0.0900476
St3gal6	ENSRNOG00000001653	-0.20996	0.421256
Lhfpl1	ENSRNOG00000027601	1.20067	0.431653
Rhoq	ENSRNOG00000015415	0.228291	0.138458
Zfp872	ENSRNOG00000050600	0.532677	0.171021
Fig4	ENSRNOG00000000312	-0.0107483	0.953632
Cep70	ENSRNOG00000022845	0.8056	0.0658472
Dtx1	ENSRNOG00000050848	-0.0312073	0.986818
Ppp1r3b	ENSRNOG00000011474	-0.822576	0.0137809
Afg3l2	ENSRNOG00000017965	0.148961	0.341676
Slc22a15	ENSRNOG00000033051	0.539775	0.000994265
Gapdhs	ENSRNOG00000021009	-0.426179	0.400392
Ssc5d	ENSRNOG00000016687	0.0269002	0.914715
Jakmip3	ENSRNOG00000027590	-1.015	0.399021
Gnas	ENSRNOG00000025889	-0.56207	0.177538
Jup	ENSRNOG00000015380	0.41672	0.0313634
Atxn7l2	ENSRNOG00000028749	-0.0532657	0.80968
Pcsk9	ENSRNOG00000006280	-0.473219	0.245189
Gja1	ENSRNOG00000000805	-0.0879467	0.475487
Lysmd2	ENSRNOG00000010642	0.00538938	0.980304
Gxylt2	ENSRNOG00000005621	-0.0959	0.675343
Fermt2	ENSRNOG00000009102	0.189551	0.302226
Celf2	ENSRNOG00000023661	-0.0418042	0.901883
Rbm38	ENSRNOG00000006420	0.66269	0.0359464
Eef1a2	ENSRNOG00000012477	0.160163	0.718461
Fjx1	ENSRNOG00000005347	0.651492	0.000706819
Epha1	ENSRNOG00000017525	0.238718	0.718558
Lrrn1	ENSRNOG00000006802	-1.1229	0.239152
Gnat2	ENSRNOG00000019296	-0.340114	0.714572
Hpcal1	ENSRNOG00000005492	0.186591	0.325181
Ank1	ENSRNOG00000018241	-0.346635	0.612372
Hddc3	ENSRNOG00000012236	-0.055829	0.757381
Iglon5	ENSRNOG00000017918	-0.375449	0.502141
Ninj1	ENSRNOG00000016587	-0.46123	0.0108647
Slc2a3	ENSRNOG00000008376	0.0357543	0.961818
Osbpl3	ENSRNOG00000010011	-0.121855	0.39868
Gucy2g	ENSRNOG00000015724	-1.62068	0.203738
Glb1l	ENSRNOG00000019243	-0.0258942	0.869664
Plekhg4	ENSRNOG00000016479	-0.733738	2.25783e-06
Rnf217	ENSRNOG00000013323	-0.0604598	0.760637
Fgf18	ENSRNOG00000048389	2.81181	0.0703718
Mocs1	ENSRNOG00000011784	0.0382661	0.833405
Orai2	ENSRNOG00000001427	0.364742	0.0643625
Dkk3	ENSRNOG00000016343	-0.708118	0.00928883
Agbl2	ENSRNOG00000008467	-1.09396	0.0972108
Atg2b	ENSRNOG00000004519	-0.00501553	0.9745
Abr	ENSRNOG00000056837	0.42092	0.0109869
Slc6a17	ENSRNOG00000050090	-0.0927387	0.718874
Cnnm1	ENSRNOG00000016302	-0.389594	0.0245291
Hpx	ENSRNOG00000018257	0.40007	0.439387
Rnft1	ENSRNOG00000003805	0.172355	0.385859
Adam11	ENSRNOG00000002753	-0.57386	0.440427
Arxes2	ENSRNOG00000046858	-0.558594	0.0855114
Sntg1	ENSRNOG00000007294	-2.34863	0.30689
F5	ENSRNOG00000057855	-0.399084	0.0870584
Slc2a8	ENSRNOG00000022274	0.0329079	0.89119
Dpysl4	ENSRNOG00000027582	-1.9409	0.246028
Gpd2	ENSRNOG00000033824	-0.106889	0.589085
Fam13a	ENSRNOG00000007947	0.547906	0.0329193
Ctnnd2	ENSRNOG00000010649	0.137885	0.644409
Cmss1	ENSRNOG00000027888	0.127492	0.545186
Lonrf1	ENSRNOG00000053706	-0.591315	0.0512761
Fgf12	ENSRNOG00000001931	0.960528	0.411174
Stmn2	ENSRNOG00000011705	-0.65298	0.390072
Nfkbib	ENSRNOG00000020063	-0.180608	0.309662
Sec16b	ENSRNOG00000005229	-0.527771	0.000508244
Atoh8	ENSRNOG00000010716	-0.308334	0.0818918
Tll2	ENSRNOG00000013519	0.886406	0.588286
Rhpn2	ENSRNOG00000011885	-0.493954	0.130525
Ifi47	ENSRNOG00000002470	-0.639324	0.126323
Zbed5	ENSRNOG00000000918	-0.208028	0.481712
Ifngr2	ENSRNOG00000002032	0.223129	0.210643
Gpr84	ENSRNOG00000036834	-2.47389	0.348193
Tesc	ENSRNOG00000001128	-0.133668	0.820962
Grpel1	ENSRNOG00000006593	-0.121946	0.539943
Ccdc74a	ENSRNOG00000001876	-0.565338	0.04011
Ephb3	ENSRNOG00000031801	-0.539434	0.00217312
Lyrm9	ENSRNOG00000037204	0.0092399	0.979324
Mgat5	ENSRNOG00000003614	-0.153404	0.430785
Cast	ENSRNOG00000010286	0.300079	0.230316
Gpm6b	ENSRNOG00000004613	0.047343	0.815202
Galnt14	ENSRNOG00000007951	-0.296699	0.673061
Lhx5	ENSRNOG00000001392	0.840062	0.626531
Cd9	ENSRNOG00000019556	0.0296475	0.827808
Rilp	ENSRNOG00000003784	-0.186388	0.596763
Slc15a4	ENSRNOG00000000962	0.127017	0.539148
Bace2	ENSRNOG00000001953	-0.113372	0.628773
C1ql2	ENSRNOG00000046863	-0.626888	0.673834
Zswim6	ENSRNOG00000014528	0.562762	0.0152622
Il13ra1	ENSRNOG00000001713	0.959427	0.115442
Rgcc	ENSRNOG00000042960	-0.415074	0.0592503
Wdfy4	ENSRNOG00000029662	0.151408	0.657921
Patj	ENSRNOG00000007551	-0.477695	0.0105902
Creg2	ENSRNOG00000013991	1.43687	0.415704
Birc5	ENSRNOG00000050819	0.605191	0.00197791
Gbp3	ENSRNOG00000036885	0.526413	0.793241
Car9	ENSRNOG00000017073	-0.0931365	0.556382
Aff3	ENSRNOG00000018830	-0.838634	1.65996e-07
Rin3	ENSRNOG00000007062	-0.530858	0.00917342
Pmvk	ENSRNOG00000020696	-0.0398135	0.841525
Plch1	ENSRNOG00000009955	-0.299201	0.436842
Spag6	ENSRNOG00000022021	1.41246	0.388436
Sema7a	ENSRNOG00000007687	-0.467107	0.0582567
Brsk1	ENSRNOG00000017673	-0.268164	0.3466
Rims2	ENSRNOG00000004201	-0.193864	0.63271
Ednra	ENSRNOG00000012721	0.713512	0.00278961
Elovl6	ENSRNOG00000010468	0.541425	0.506174
Pfkfb1	ENSRNOG00000000165	0.825935	0.000749339
Phpt1	ENSRNOG00000016723	0.0142962	0.935105
Slc41a1	ENSRNOG00000042320	-0.0100081	0.953429
Galnt2	ENSRNOG00000019143	0.00615549	0.971819
Aldh1l1	ENSRNOG00000047023	0.634758	0.0476041
Gimap6	ENSRNOG00000033338	-0.0702805	0.862502
Hmgcs2	ENSRNOG00000019120	-0.807364	0.0723806
Copz2	ENSRNOG00000009225	-0.667797	1.43164e-05
Vkorc1l1	ENSRNOG00000058750	1.36786	0.0819326
Acta1	ENSRNOG00000017786	-1.07145	0.400398
Zmynd10	ENSRNOG00000021602	-0.178696	0.664261
Magohb	ENSRNOG00000010316	0.08146	0.770968
Siglec1	ENSRNOG00000021243	1.13937	0.426928
Fam221b	ENSRNOG00000025453	-0.0312073	0.986818
Otog	ENSRNOG00000010983	-0.0312073	0.986818
Rora	ENSRNOG00000027145	0.278417	0.303109
Tsr3	ENSRNOG00000017858	-0.24947	0.426615
Trim21	ENSRNOG00000018517	0.612468	0.0659893
Rbp4	ENSRNOG00000015518	0.175761	0.409904
Slc2a6	ENSRNOG00000005900	-0.249564	0.19718
Cdc25c	ENSRNOG00000024008	0.340643	0.0229134
Cd200	ENSRNOG00000002141	0.237913	0.379596
Col26a1	ENSRNOG00000001422	-0.0312073	0.986818
Tmem206	ENSRNOG00000003915	-0.362883	0.0969764
Aadat	ENSRNOG00000011861	-0.100772	0.817386
Elf3	ENSRNOG00000006330	-0.579798	0.500091
Rab27a	ENSRNOG00000052499	0.236792	0.442091
Lefty2	ENSRNOG00000060325	-0.993	0.644045
Uba7	ENSRNOG00000029195	-0.343354	0.396629
Arpin	ENSRNOG00000014589	0.17536	0.251014
Cdkn1a	ENSRNOG00000000521	0.0233992	0.911327
Cfap43	ENSRNOG00000036585	0.0029223	0.996882
Clic5	ENSRNOG00000047218	-0.165523	0.652521
Mcmdc2	ENSRNOG00000021702	-0.00974887	0.96255
Insr	ENSRNOG00000029986	-0.07948	0.654054
Wdr35	ENSRNOG00000028783	-0.103699	0.610591
Slc16a6	ENSRNOG00000000245	-0.234483	0.602952
Tmem88	ENSRNOG00000009870	-0.0561901	0.804187
Trip13	ENSRNOG00000015810	0.841554	1.40524e-06
Lgals2	ENSRNOG00000008539	-1.00807	0.214793
Nme1	ENSRNOG00000002693	-0.0898786	0.584408
A3galt2	ENSRNOG00000005935	-0.0519199	0.753828
Ppp1r10	ENSRNOG00000059268	-0.0342526	0.82916
C2cd2l	ENSRNOG00000009719	-0.00143586	0.992777
Ptpn22	ENSRNOG00000019614	-1.8873	0.294981
Inf2	ENSRNOG00000028650	-0.129789	0.496803
Rnf145	ENSRNOG00000004602	0.130417	0.318492
Plod2	ENSRNOG00000030183	0.651118	0.00148737
Nr4a3	ENSRNOG00000005964	0.46286	0.310397
Nov	ENSRNOG00000008697	0.606651	0.00207875
Nup62cl	ENSRNOG00000057753	0.0728637	0.963393
Adgrg2	ENSRNOG00000032472	-0.667508	0.0747018
Sipa1l1	ENSRNOG00000007646	-0.226871	0.0743767
Dmrta1	ENSRNOG00000024093	-0.0268601	0.987221
Mccc1	ENSRNOG00000013293	-0.383311	0.140371
Micall1	ENSRNOG00000026212	-0.0183703	0.915251
Ecscr	ENSRNOG00000039593	-1.57379	0.203768
Ppm1j	ENSRNOG00000012481	0.0949729	0.907401
Rab20	ENSRNOG00000023991	0.286609	0.320424
Clcn5	ENSRNOG00000002862	-0.299866	0.0319874
Greb1l	ENSRNOG00000023492	0.0561955	0.847211
Trappc6a	ENSRNOG00000017468	0.0846319	0.761601
Nynrin	ENSRNOG00000048431	-0.739935	6.47329e-06
Cela1	ENSRNOG00000004725	-2.20227	0.0852479
Slco3a1	ENSRNOG00000032798	-0.291932	0.10965
Sox18	ENSRNOG00000016248	-0.477952	0.730817
Trank1	ENSRNOG00000021091	0.892312	0.297273
Gjb3	ENSRNOG00000014372	-0.0260425	0.927947
Pde1b	ENSRNOG00000036828	0.748173	0.497057
Shmt1	ENSRNOG00000005275	0.0647294	0.697734
Cdca5	ENSRNOG00000046635	0.776554	2.64827e-05
Dnajc5	ENSRNOG00000015202	0.0734952	0.684534
Hk2	ENSRNOG00000006116	0.555496	0.000975514
Tceal5	ENSRNOG00000046280	0.46091	0.695244
Dlk2	ENSRNOG00000018949	-2.24776	0.128851
Rab6a	ENSRNOG00000018176	-0.0373098	0.864744
Lrrc24	ENSRNOG00000016204	0.465957	0.280642
Tmem117	ENSRNOG00000006068	0.298539	0.447724
Ttc8	ENSRNOG00000004542	-0.141363	0.493714
Peak1	ENSRNOG00000042519	0.619481	0.00102802
Cldn3	ENSRNOG00000046007	-0.0312073	0.986818
Plxdc1	ENSRNOG00000021536	-0.792065	0.263567
Moxd1	ENSRNOG00000015321	-0.550979	0.193198
Tjp2	ENSRNOG00000015030	0.167643	0.452545
Chsy3	ENSRNOG00000050152	0.26283	0.223165
Cand2	ENSRNOG00000010473	0.279964	0.133903
Rundc3b	ENSRNOG00000008463	2.19644	0.0890705
Exd1	ENSRNOG00000025360	0.529517	0.435526
Macc1	ENSRNOG00000037436	0.195786	0.855099
P4ha3	ENSRNOG00000017118	0.492674	0.000807828
Sox11	ENSRNOG00000030034	0.167539	0.548537
Lef1	ENSRNOG00000010121	-0.635207	0.000877388
Diaph1	ENSRNOG00000019688	0.476111	0.00238429
Ccdc71l	ENSRNOG00000039207	0.394583	0.393514
Maoa	ENSRNOG00000002848	0.283673	0.204991
Haus4	ENSRNOG00000039284	0.661991	4.52273e-06
Acer2	ENSRNOG00000007637	-0.383919	0.602584
Tox	ENSRNOG00000010777	-0.701293	0.00305746
Sv2a	ENSRNOG00000021182	-0.440384	0.00511818
Paqr3	ENSRNOG00000002035	0.575726	0.0217925
Bcl11b	ENSRNOG00000005776	-0.3369	0.362494
Ephx2	ENSRNOG00000017286	-0.417497	0.205739
S1pr1	ENSRNOG00000013683	-0.310472	0.40604
Mlkl	ENSRNOG00000042353	-0.139839	0.536785
Thbs1	ENSRNOG00000045829	-0.844189	4.145e-06
Stat6	ENSRNOG00000025023	0.042434	0.791051
Eno1	ENSRNOG00000017895	0.258371	0.150587
Cox7a1	ENSRNOG00000050015	-0.557156	0.617456
Fam114a1	ENSRNOG00000026504	-0.204137	0.321535
Zbtb43	ENSRNOG00000017017	0.0685993	0.784941
Tbxa2r	ENSRNOG00000020585	-1.38496	0.0852823
Pip5k1b	ENSRNOG00000015232	0.511049	0.168138
Gcsh	ENSRNOG00000011535	0.264165	0.124397
Dnajc17	ENSRNOG00000012368	-0.125837	0.601242
Lsp1	ENSRNOG00000020300	-0.368221	0.0244858
Kif24	ENSRNOG00000012735	0.783775	2.74858e-05
Sla2	ENSRNOG00000020337	1.13438	0.430061
Hopx	ENSRNOG00000024689	0.433177	0.323932
Cntrl	ENSRNOG00000022015	0.481084	0.0678159
Gpr176	ENSRNOG00000005971	0.598728	7.25145e-05
Gdf5	ENSRNOG00000050123	-0.391448	0.097189
Retn	ENSRNOG00000001001	-3.50479	0.0585002
Bdh1	ENSRNOG00000001736	-0.398813	0.0175807
Iqgap3	ENSRNOG00000027894	0.586175	0.00705993
Scrn2	ENSRNOG00000010214	-0.246562	0.375949
Ifit3	ENSRNOG00000022839	-2.34863	0.30689
Senp7	ENSRNOG00000001616	0.268737	0.315211
Rcbtb2	ENSRNOG00000015054	-0.181857	0.287914
Ccl9	ENSRNOG00000028548	1.57033	0.0882652
Mafk	ENSRNOG00000001277	-0.0451961	0.771847
Dnmt3b	ENSRNOG00000010625	-0.349576	0.531309
Cacna1a	ENSRNOG00000052707	-0.356404	0.202944
Mab21l1	ENSRNOG00000032941	0.0715658	0.738136
Cd151	ENSRNOG00000046094	-0.585954	0.496981
Zwilch	ENSRNOG00000009303	0.691255	0.00272716
Npas1	ENSRNOG00000015376	0.558693	0.279626
Qpctl	ENSRNOG00000015413	0.117109	0.504202
Pygo1	ENSRNOG00000051813	-0.0104145	0.965389
Plk1	ENSRNOG00000018815	0.623189	0.000297731
Mum1l1	ENSRNOG00000030475	0.302993	0.299448
Mlph	ENSRNOG00000019763	-0.344717	0.621194
Dock8	ENSRNOG00000015894	-0.379388	0.00828699
Plxnd1	ENSRNOG00000025209	0.713278	0.00660073
Calhm6	ENSRNOG00000037757	0.574438	0.717892
Gzmm	ENSRNOG00000030530	-1.92627	0.227745
Rph3al	ENSRNOG00000061429	0.0739921	0.90494
Hip1r	ENSRNOG00000001091	0.407129	0.0154771
Rbpjl	ENSRNOG00000026295	0.618588	0.240727
Spidr	ENSRNOG00000037851	0.629856	0.000255851
Akap13	ENSRNOG00000010964	-0.134641	0.320201
Gpr137c	ENSRNOG00000026328	0.774822	0.454328
Cntn6	ENSRNOG00000032517	0.981615	0.461415
Acod1	ENSRNOG00000009919	0.840062	0.626531
Ccdc34	ENSRNOG00000005902	0.612784	0.0583224
Rbm46	ENSRNOG00000025823	1.51196	0.0726083
Lca5l	ENSRNOG00000028248	-0.0312073	0.986818
Nup85	ENSRNOG00000003673	0.543965	0.00566069
Tmem132c	ENSRNOG00000000963	-1.88891	0.430621
Gpr35	ENSRNOG00000024030	1.79474	0.448166
Lamb2	ENSRNOG00000047768	-0.31917	0.0789268
Ada	ENSRNOG00000010265	0.0772978	0.792212
Xpnpep1	ENSRNOG00000012084	0.0724675	0.634317
Kif12	ENSRNOG00000007080	-1.47259	0.139105
Il1rn	ENSRNOG00000005871	-0.169444	0.846432
Cmklr1	ENSRNOG00000000704	-0.241528	0.206981
Depdc7	ENSRNOG00000012262	0.122794	0.675901
Hhip	ENSRNOG00000018268	-0.0500938	0.942994
Lypd6	ENSRNOG00000038980	-0.584839	0.0430458
Necab1	ENSRNOG00000007256	-0.685245	0.493621
Sox5	ENSRNOG00000027869	-0.178689	0.305447
Lpar2	ENSRNOG00000010758	-0.0367083	0.963105
Flt4	ENSRNOG00000002511	0.652835	0.115439
Hmgn1	ENSRNOG00000048226	0.539971	0.0333985
Jag2	ENSRNOG00000013927	-0.241887	0.71772
Pcyox1l	ENSRNOG00000019643	0.0993247	0.572809
Skp2	ENSRNOG00000059059	0.325362	0.0661763
Abl2	ENSRNOG00000004305	0.428162	0.0241618
Dhrs9	ENSRNOG00000058568	-0.529679	0.0645952
Cdc42bpg	ENSRNOG00000027456	-0.07446	0.692835
Atp6v0b	ENSRNOG00000019655	-0.336844	0.0632556
Dbi	ENSRNOG00000046889	-0.208364	0.169753
Hs6st2	ENSRNOG00000030880	0.267167	0.279826
Eif5a2	ENSRNOG00000011859	0.154165	0.442017
Kcna6	ENSRNOG00000052486	-0.398873	0.0470403
Nap1l4	ENSRNOG00000020615	0.231798	0.0722053
Slc35d2	ENSRNOG00000027229	-0.506948	0.0292689
Lrrfip1	ENSRNOG00000019892	0.581639	0.00699186
Acsbg1	ENSRNOG00000011381	-0.372454	0.741693
Higd1a	ENSRNOG00000019428	0.737019	0.00257672
Acap1	ENSRNOG00000015674	-0.169719	0.831537
Ldhd	ENSRNOG00000019036	-0.00518204	0.984019
Ccrl2	ENSRNOG00000033234	0.410701	0.424668
Ppp1r3e	ENSRNOG00000014904	2.14387	0.205641
Corin	ENSRNOG00000002302	-0.993	0.644045
Spata18	ENSRNOG00000002120	0.239658	0.580728
Susd4	ENSRNOG00000003562	-0.7293	0.209712
Gemin2	ENSRNOG00000004360	0.152969	0.52282
Ppwd1	ENSRNOG00000012505	0.627668	0.0336387
Ifitm2	ENSRNOG00000014936	0.217346	0.252367
Ptx3	ENSRNOG00000012280	-0.496218	0.0121209
Cep41	ENSRNOG00000010950	0.373092	0.0314123
Lsm5	ENSRNOG00000042126	0.342054	0.177262
Nkx3-2	ENSRNOG00000060782	-0.780554	0.00905395
Pcdhb20	ENSRNOG00000033123	-0.450234	0.230457
Pgap1	ENSRNOG00000013388	0.276443	0.176521
Bcl2l2	ENSRNOG00000015732	-0.248034	0.0783074
Ptpre	ENSRNOG00000015717	-0.253304	0.144777
Fstl1	ENSRNOG00000002746	-0.0732096	0.547699
Parp9	ENSRNOG00000023463	0.408163	0.101055
Palm3	ENSRNOG00000005729	1.79474	0.448166
1700020D05Rik	ENSRNOG00000055506	-0.326379	0.828619
Arhgap44	ENSRNOG00000003603	0.329992	0.325363
Hrasls	ENSRNOG00000001711	-0.0743094	0.785129
Rasgrf1	ENSRNOG00000014025	0.462317	0.234124
Piga	ENSRNOG00000003554	0.299189	0.39029
Lrrc4c	ENSRNOG00000029798	0.540063	0.634859
Gng2	ENSRNOG00000048980	-0.0504487	0.791171
Itgad	ENSRNOG00000019728	0.943812	0.206772
Tgm5	ENSRNOG00000058755	-0.696362	0.0766452
Rgs9bp	ENSRNOG00000012877	-1.58773	0.105963
Msmo1	ENSRNOG00000032297	0.37898	0.0145144
Abcg4	ENSRNOG00000008862	-0.104165	0.79177
Pik3r6	ENSRNOG00000003992	-3.32051	0.260565
Vwa1	ENSRNOG00000018338	0.804892	9.39608e-05
Adamts15	ENSRNOG00000009892	-0.295625	0.284447
Tgfbr3	ENSRNOG00000002093	0.261608	0.0622952
Rragd	ENSRNOG00000007331	-0.236584	0.315975
Atp1b2	ENSRNOG00000011227	-0.410226	0.543327
Ift88	ENSRNOG00000009278	0.024917	0.907373
Slc18b1	ENSRNOG00000016371	-0.462763	0.00945811
Aurkb	ENSRNOG00000005659	0.743408	1.39129e-06
Anxa6	ENSRNOG00000010668	-0.518038	0.000381394
Scarf2	ENSRNOG00000000288	-0.421597	0.0307492
Kyat3	ENSRNOG00000043426	0.0721385	0.819764
Spred2	ENSRNOG00000004888	0.485969	0.00492088
Kiss1r	ENSRNOG00000011954	-0.0554751	0.977293
Tmbim4	ENSRNOG00000004312	-0.028067	0.871742
Pclo	ENSRNOG00000005726	-0.0787225	0.913268
Fam229b	ENSRNOG00000024918	0.0645052	0.866173
Sparcl1	ENSRNOG00000015093	-0.753628	0.163714
Scn3a	ENSRNOG00000005007	-0.769149	0.078552
Prex2	ENSRNOG00000005391	-0.841878	0.0280496
Ankrd33b	ENSRNOG00000010888	2.36164	0.106946
Abcd3	ENSRNOG00000011929	0.140882	0.456625
Mfap5	ENSRNOG00000015505	-0.0419281	0.942943
Npr2	ENSRNOG00000015991	-0.385303	0.00821496
Lss	ENSRNOG00000054549	-0.0141006	0.933757
Rhoc	ENSRNOG00000012630	0.00538762	0.977364
Slc27a3	ENSRNOG00000015421	-0.106893	0.570061
Ppip5k2	ENSRNOG00000011613	-0.12625	0.639971
Rassf5	ENSRNOG00000005342	-0.607506	0.000456459
Slc22a12	ENSRNOG00000021108	-0.993	0.644045
Ehbp1	ENSRNOG00000008917	-0.0365461	0.851494
Chodl	ENSRNOG00000001915	-1.51026	0.339392
Cyb5r2	ENSRNOG00000019751	-0.626327	0.131712
Gopc	ENSRNOG00000000408	0.28912	0.170685
Epcam	ENSRNOG00000015667	0.30023	0.656744
Parp14	ENSRNOG00000023334	0.141254	0.554701
Rasd2	ENSRNOG00000014761	-0.258954	0.816666
Dstn	ENSRNOG00000005924	-0.0932839	0.49383
Dll1	ENSRNOG00000059984	0.190787	0.770854
Polm	ENSRNOG00000013647	0.329424	0.129234
Dnajb3	ENSRNOG00000023172	0.055055	0.884274
Dact2	ENSRNOG00000022921	-0.0714212	0.834219
Xrcc5	ENSRNOG00000016105	0.00700376	0.966409
Oasl2	ENSRNOG00000028814	-0.186142	0.601077
Mtss1l	ENSRNOG00000017500	-0.536625	0.00545643
Coro2a	ENSRNOG00000008901	-0.0428431	0.962476
Cfap57	ENSRNOG00000007037	-2.45669	0.159064
Paqr9	ENSRNOG00000032374	-1.53819	0.354904
Grhpr	ENSRNOG00000012794	0.2118	0.441293
Kremen1	ENSRNOG00000051487	-0.500074	0.00964581
Gclc	ENSRNOG00000006302	-0.00147702	0.993163
Gipc2	ENSRNOG00000042152	0.0248898	0.937433
Bag2	ENSRNOG00000012709	0.12758	0.501604
Fmod	ENSRNOG00000003183	-0.473519	0.00372037
Hipk2	ENSRNOG00000007034	0.375129	0.0570949
Dock4	ENSRNOG00000004823	0.234088	0.17184
C1ql1	ENSRNOG00000002963	1.39828	0.175818
Chrnb1	ENSRNOG00000014698	-4.24367e-05	0.999931
Prrx2	ENSRNOG00000058329	0.0529217	0.79084
Stc2	ENSRNOG00000020729	0.0565261	0.763755
Gtf2i	ENSRNOG00000001479	-0.177144	0.209959
Pkp1	ENSRNOG00000010076	-0.0964846	0.577876
Prdx5	ENSRNOG00000021125	0.84702	0.000361593
Abcc3	ENSRNOG00000002948	0.00305686	0.98703
Ephx3	ENSRNOG00000027319	-0.994735	0.668404
Rubcnl	ENSRNOG00000022760	0.518276	0.446556
Sapcd2	ENSRNOG00000013069	0.682856	0.0118792
Tm4sf1	ENSRNOG00000015812	-0.522962	0.000659788
Cdh3	ENSRNOG00000020129	-0.0687606	0.617765
Mapk8ip2	ENSRNOG00000032828	1.76803	0.076613
Fam98c	ENSRNOG00000024036	0.173026	0.528657
Jmjd6	ENSRNOG00000000250	0.44808	0.014411
Homer2	ENSRNOG00000061450	0.733501	2.24674e-06
Rassf10	ENSRNOG00000014847	1.79474	0.448166
Rxra	ENSRNOG00000009446	-0.46307	0.00719272
Prps1l1	ENSRNOG00000032513	-0.993	0.644045
Gga2	ENSRNOG00000018599	-0.344314	0.0259237
Fermt3	ENSRNOG00000021161	0.548695	0.446863
Tmem17	ENSRNOG00000009220	-0.297625	0.215462
Eme1	ENSRNOG00000024420	0.599661	0.00611964
Mical1	ENSRNOG00000000307	-0.670884	0.000237269
Dusp5	ENSRNOG00000014061	0.691698	0.0116866
Pgk1	ENSRNOG00000058249	0.673716	1.79299e-05
Efcab1	ENSRNOG00000050091	-0.581605	0.0535947
Osr2	ENSRNOG00000011136	-0.419446	0.0749127
Tmem37	ENSRNOG00000047714	-0.814538	0.315815
Otud4	ENSRNOG00000018477	0.556857	0.00459665
Pole	ENSRNOG00000037449	0.653144	1.67772e-06
Ablim3	ENSRNOG00000019365	-0.974619	0.199345
Shroom3	ENSRNOG00000002208	0.00623894	0.986572
Tlr4	ENSRNOG00000010522	0.0146704	0.955738
Tmem229a	ENSRNOG00000039464	0.730565	0.112224
Loxl2	ENSRNOG00000016758	-0.511004	0.000915551
Etfb	ENSRNOG00000017851	-0.263757	0.245508
Pgr	ENSRNOG00000006831	-0.091846	0.659015
Lhfpl4	ENSRNOG00000007727	1.41246	0.388436
Ttll7	ENSRNOG00000031997	-0.511882	0.0573279
Dcaf12l2	ENSRNOG00000031533	-0.293537	0.257304
Gramd4	ENSRNOG00000016968	0.109421	0.441558
Nars2	ENSRNOG00000011476	0.0395293	0.872304
Pold1	ENSRNOG00000019681	0.597105	0.000882548
Smc1a	ENSRNOG00000003139	0.571369	0.0122632
Erich2	ENSRNOG00000056087	0.998907	0.147939
Shank1	ENSRNOG00000019207	-0.796514	0.00300003
Rnf6	ENSRNOG00000000968	0.0482217	0.812196
Prr36	ENSRNOG00000028892	0.105876	0.716596
Trim16	ENSRNOG00000003219	0.507033	0.0652979
Rnf126	ENSRNOG00000009028	0.103917	0.593592
Cited2	ENSRNOG00000056940	0.239808	0.0850355
Actn3	ENSRNOG00000019745	-0.628564	0.581943
Rcan2	ENSRNOG00000010350	-0.582977	0.052508
Runx3	ENSRNOG00000054217	0.188983	0.603012
Trim65	ENSRNOG00000024145	0.0253016	0.911109
Bves	ENSRNOG00000043199	-1.89082	0.0574678
Cadm2	ENSRNOG00000030840	2.14535	0.173206
Unc5c	ENSRNOG00000029071	-0.542707	0.00179229
Insrr	ENSRNOG00000057702	-1.51204	0.454314
Cdh19	ENSRNOG00000029841	-1.7703	0.310604
Zc3h3	ENSRNOG00000007684	-0.113948	0.533914
Agtr1a	ENSRNOG00000018346	-0.504334	0.657827
Sun1	ENSRNOG00000001299	0.0359351	0.817231
Sh3gl3	ENSRNOG00000019776	0.256239	0.494385
Scn2a	ENSRNOG00000005018	-0.324004	0.196658
Tnni3	ENSRNOG00000018250	0.112092	0.869852
Wipi2	ENSRNOG00000001114	0.133855	0.536414
Lpin2	ENSRNOG00000014876	-0.0175707	0.907128
Efhd1	ENSRNOG00000015596	1.10598	0.37631
Phgdh	ENSRNOG00000019328	-0.571852	0.0545192
Troap	ENSRNOG00000060703	0.447369	0.0159528
Fgf11	ENSRNOG00000014882	-0.269707	0.769697
Scrg1	ENSRNOG00000013228	-0.54729	0.0394531
Ddx55	ENSRNOG00000001043	0.0426287	0.892062
Otogl	ENSRNOG00000030316	-0.0312073	0.986818
Tex30	ENSRNOG00000011658	0.693445	0.00295367
Sncaip	ENSRNOG00000018254	-0.0720167	0.925898
Cep170b	ENSRNOG00000033688	-0.103862	0.537107
Spag8	ENSRNOG00000032539	-0.0923527	0.919775
Zmynd12	ENSRNOG00000022199	-1.68341	0.0911331
Tnfrsf18	ENSRNOG00000022012	0.865811	0.616871
Hist2h3c2	ENSRNOG00000028975	-0.295772	0.809632
Inppl1	ENSRNOG00000019730	-0.167594	0.244068
Ccne1	ENSRNOG00000014786	0.636656	0.000534718
Wfdc2	ENSRNOG00000014739	0.130031	0.604431
Mnd1	ENSRNOG00000024733	0.704254	0.0112057
Txndc16	ENSRNOG00000006334	-0.0653607	0.727378
Fmo3	ENSRNOG00000003620	-2.66018	0.139604
Rnf19b	ENSRNOG00000000123	0.518953	0.00879743
Nxn	ENSRNOG00000008178	-0.141227	0.418832
Dgat2	ENSRNOG00000016573	-0.173167	0.303107
Lsm11	ENSRNOG00000005450	0.132668	0.619806
Myo1e	ENSRNOG00000061928	-0.324297	0.0946881
Htra3	ENSRNOG00000008182	-0.837488	0.000849989
Mme	ENSRNOG00000009514	0.678434	0.0136279
Susd6	ENSRNOG00000045941	0.123191	0.46281
Msrb3	ENSRNOG00000042668	0.0548342	0.785811
Gpr63	ENSRNOG00000007675	0.808294	0.0265449
Ramp3	ENSRNOG00000053766	-0.609111	0.0354923
Ranbp1	ENSRNOG00000001884	0.359443	0.0131382
Tnfsf9	ENSRNOG00000045595	0.579062	0.0966124
Abca7	ENSRNOG00000012939	-0.104349	0.586007
Ccdc58	ENSRNOG00000031653	0.541778	0.00492427
Fnbp1l	ENSRNOG00000013798	0.48479	0.109775
Rrm1	ENSRNOG00000045752	0.79594	1.9472e-08
Cdc42bpb	ENSRNOG00000009675	-0.0907965	0.535905
Irf7	ENSRNOG00000017414	-0.622511	0.00595776
P2rx5	ENSRNOG00000019208	0.161719	0.453164
Tgfbr2	ENSRNOG00000013265	-0.268857	0.0264747
Ptms	ENSRNOG00000060098	-0.238261	0.182843
Tubgcp2	ENSRNOG00000018137	0.354401	0.0320541
Usp53	ENSRNOG00000014660	0.332743	0.192972
Samd11	ENSRNOG00000020342	-0.0748235	0.728631
Jun	ENSRNOG00000026293	0.47535	0.00440966
Tubb2b	ENSRNOG00000017445	0.0368714	0.878224
Grhl3	ENSRNOG00000029427	0.564188	0.300051
Lipg	ENSRNOG00000018694	-0.582713	0.049407
Serpinb2	ENSRNOG00000002460	0.733697	0.0365178
Myoz1	ENSRNOG00000040122	0.36998	0.77026
Hsd11b2	ENSRNOG00000017084	0.106663	0.919197
Bloc1s3	ENSRNOG00000017463	-0.79382	0.0628813
Snx22	ENSRNOG00000022852	-1.90401	0.0528889
Nppc	ENSRNOG00000018854	1.79474	0.448166
Dpp4	ENSRNOG00000030763	-0.272824	0.556495
Tarbp1	ENSRNOG00000053574	0.0274792	0.914947
Grip2	ENSRNOG00000009726	-2.88899	0.0905967
Dusp4	ENSRNOG00000011921	0.0938568	0.780467
Uhrf1bp1l	ENSRNOG00000050317	0.366946	0.0356209
Prrg1	ENSRNOG00000026044	0.480423	0.134819
Ccsap	ENSRNOG00000017690	0.709698	0.00629337
Lpar4	ENSRNOG00000002428	-0.118099	0.750499
Fuom	ENSRNOG00000018476	-0.684851	0.56362
Arhgap19	ENSRNOG00000048166	0.590448	0.00179206
Tln2	ENSRNOG00000018373	0.0301301	0.859048
Stag3	ENSRNOG00000001360	-1.42614	0.412799
Csrnp2	ENSRNOG00000019653	0.0610166	0.781326
Slc4a11	ENSRNOG00000021234	0.46785	0.347549
Pde6h	ENSRNOG00000005947	-0.926333	0.625312
Tmem30b	ENSRNOG00000008046	0.30373	0.449448
Wnt11	ENSRNOG00000015982	-0.540907	0.530174
Sorbs3	ENSRNOG00000008829	-0.546354	0.00180655
Scn5a	ENSRNOG00000015049	1.28023	0.202722
Cd3eap	ENSRNOG00000016825	0.59543	0.000490198
Mettl13	ENSRNOG00000003042	0.340403	0.0337861
Arrdc4	ENSRNOG00000010775	0.254751	0.220548
Bbs9	ENSRNOG00000015189	-0.278483	0.240997
Pcdh1	ENSRNOG00000060410	-0.607741	0.0329524
Blvrb	ENSRNOG00000024410	-0.288139	0.208052
Alg11	ENSRNOG00000012841	0.11006	0.612109
Tmem38b	ENSRNOG00000028063	-0.118348	0.553112
Sarm1	ENSRNOG00000010244	-0.582717	0.064883
Herc3	ENSRNOG00000007304	0.658321	0.00102749
Ermp1	ENSRNOG00000010915	-0.129765	0.453542
Dusp6	ENSRNOG00000023896	0.672158	0.00624851
Grm4	ENSRNOG00000000487	-0.241582	0.748226
Slc41a3	ENSRNOG00000045821	0.114772	0.59193
Acsl4	ENSRNOG00000019180	0.636545	0.016381
Fads1	ENSRNOG00000020480	-0.32211	0.107808
Odc1	ENSRNOG00000005424	-0.36069	0.0228275
Mllt10	ENSRNOG00000022249	0.123861	0.419144
Cend1	ENSRNOG00000045680	-0.993	0.644045
Camp	ENSRNOG00000020733	2.6891	0.0652489
Ppp4r2	ENSRNOG00000024647	0.444471	0.033941
Stk24	ENSRNOG00000011511	0.467838	0.00303019
Scn7a	ENSRNOG00000029342	-0.993	0.644045
Kcnj2	ENSRNOG00000004720	-0.371226	0.354467
Mlip	ENSRNOG00000005934	-3.05115	0.0611758
Tcfl5	ENSRNOG00000061199	0.0650873	0.742205
Dzank1	ENSRNOG00000007440	-0.222894	0.425242
Adam23	ENSRNOG00000012424	-0.736058	0.00634646
Ctdspl	ENSRNOG00000046257	0.0180063	0.90232
Fam81a	ENSRNOG00000057501	1.08437	0.0674776
Riok3	ENSRNOG00000023376	-0.0708083	0.671046
Vangl2	ENSRNOG00000004889	-0.155762	0.794843
Dock11	ENSRNOG00000013321	0.331737	0.216582
Miip	ENSRNOG00000024139	0.0683918	0.923079
Tceal3	ENSRNOG00000049020	0.201574	0.637963
Zbtb16	ENSRNOG00000029980	-0.952003	0.146736
Rac3	ENSRNOG00000048172	-1.17178	0.0592165
Asmt	ENSRNOG00000001324	3.14844	0.103922
Mindy2	ENSRNOG00000061337	-0.329071	0.203064
Mpp2	ENSRNOG00000059683	0.0271258	0.937393
Fam214b	ENSRNOG00000009323	-0.706769	0.00111196
Jag1	ENSRNOG00000007443	-0.278966	0.127053
Asb5	ENSRNOG00000042630	0.803399	0.314955
Fndc5	ENSRNOG00000030238	-0.439248	0.465711
Wdr93	ENSRNOG00000026514	-0.315091	0.771155
Ankrd37	ENSRNOG00000031335	0.151791	0.6408
Bcl2l1	ENSRNOG00000007946	-0.302436	0.0530352
Rnaseh2b	ENSRNOG00000009192	0.337694	0.0758545
Acox2	ENSRNOG00000007378	-1.00519	0.0581984
Cpd	ENSRNOG00000003873	0.366526	0.0319292
Gsto2	ENSRNOG00000049964	-1.81847	0.433451
Arap3	ENSRNOG00000055527	0.51467	0.407776
Kcnip4	ENSRNOG00000032350	0.105819	0.901292
Fbp1	ENSRNOG00000017597	0.145367	0.816178
Large2	ENSRNOG00000006353	0.672667	0.154152
Xk	ENSRNOG00000003749	0.473484	0.337222
Tnfrsf26	ENSRNOG00000043486	-0.0838877	0.598894
Serpinb8	ENSRNOG00000002396	0.154562	0.373852
Cryl1	ENSRNOG00000008989	-0.279261	0.31292
Cnpy2	ENSRNOG00000003549	-0.395465	0.0088047
Syt9	ENSRNOG00000019613	0.495408	0.26723
Ibsp	ENSRNOG00000002158	-0.443303	0.235943
Thap7	ENSRNOG00000037967	-0.122116	0.497298
Hapln4	ENSRNOG00000049949	-0.390567	0.058023
Rabggta	ENSRNOG00000030483	0.174018	0.426311
Tmtc4	ENSRNOG00000014310	-0.762799	1.06273e-05
Trim67	ENSRNOG00000019024	0.87678	0.61285
Ppfia3	ENSRNOG00000020731	0.182994	0.747529
Nexn	ENSRNOG00000012512	0.13416	0.768331
Rfc4	ENSRNOG00000001816	0.646982	0.00311807
Tram1l1	ENSRNOG00000009835	-0.00649952	0.978649
Kmt5b	ENSRNOG00000016790	0.0406557	0.888604
Dst	ENSRNOG00000012207	0.241999	0.183044
Metrn	ENSRNOG00000019692	-0.829745	0.020893
Plekhb2	ENSRNOG00000014162	0.245493	0.0707139
C2cd2	ENSRNOG00000001621	0.0781935	0.729678
Dennd2d	ENSRNOG00000017680	0.304401	0.609708
Mos	ENSRNOG00000008567	-0.984126	0.350483
Slc45a1	ENSRNOG00000018229	-0.626731	0.22308
Plekha4	ENSRNOG00000020942	-0.569226	0.0240767
Lrrc18	ENSRNOG00000020080	-1.90546	0.292518
Mboat1	ENSRNOG00000027125	0.563218	0.00135546
Fam221a	ENSRNOG00000009447	0.435501	0.170228
Whamm	ENSRNOG00000028113	0.278925	0.122941
Lars2	ENSRNOG00000004760	-0.0350665	0.816339
Clca2	ENSRNOG00000013771	-0.706864	0.7616
Dpt	ENSRNOG00000002947	-0.461041	0.10774
Zfp521	ENSRNOG00000016874	-0.315915	0.0477107
Prom1	ENSRNOG00000003098	0.812559	0.300642
Kcne4	ENSRNOG00000048478	-0.433747	0.17153
Rcc2	ENSRNOG00000006327	-0.131998	0.435167
Dhrs13	ENSRNOG00000009673	0.103043	0.709744
Slc12a5	ENSRNOG00000018111	-1.08911	0.0533511
Pcdh18	ENSRNOG00000009949	-0.545485	0.0343183
Dlgap4	ENSRNOG00000020225	-0.205876	0.257493
Mthfd1l	ENSRNOG00000019582	0.443702	0.00772712
Lctl	ENSRNOG00000009193	0.725481	0.188248
She	ENSRNOG00000020797	1.11872	0.112697
Sipa1l3	ENSRNOG00000020703	0.0143069	0.933839
[truncated: 2,084 more rows]

## Sheet: mouse
Gene name	Ensembl ID	Log2FoldChange	Pvalue
Psd4	ENSMUSG00000026979	-1.00386	4.27613e-15
Cenph	ENSMUSG00000045273	-2.06269	5.01519e-10
Mcm3	ENSMUSG00000041859	-1.20667	3.23506e-25
Rad54l	ENSMUSG00000028702	-2.58756	2.34323e-16
Bglap	ENSMUSG00000074483	-1.78237	0.00245473
Gbp7	ENSMUSG00000040253	-1.6709	1.77135e-09
Tmem218	ENSMUSG00000032121	-1.01476	9.99832e-11
Oip5	ENSMUSG00000072980	-1.58262	4.14947e-06
C1rl	ENSMUSG00000038527	-1.63618	4.036e-54
Topbp1	ENSMUSG00000032555	-1.02289	7.8808e-32
Trpv6	ENSMUSG00000029868	-1.56579	0.00338749
Melk	ENSMUSG00000035683	-2.63504	2.49445e-79
Gabra1	ENSMUSG00000010803	-3.52161	6.33887e-06
Atad5	ENSMUSG00000017550	-1.09908	1.81376e-06
Trmt9b	ENSMUSG00000039620	-1.89427	0.000238785
Fbxo48	ENSMUSG00000044966	-1.45913	0.00546982
Phip	ENSMUSG00000032253	-1.25453	2.24217e-149
Bcas1	ENSMUSG00000013523	-3.28196	0.0256723
Prc1	ENSMUSG00000038943	-2.19091	1.88703e-144
Fancd2	ENSMUSG00000034023	-2.12368	6.37756e-43
Msx1	ENSMUSG00000048450	-1.14544	0.0268586
Rad51	ENSMUSG00000027323	-1.30791	1.49669e-18
Ccdc18	ENSMUSG00000056531	-2.41973	2.27328e-19
Dner	ENSMUSG00000036766	-2.67804	2.00851e-14
Cd38	ENSMUSG00000029084	-1.43138	0.00407946
Pclaf	ENSMUSG00000040204	-2.68049	2.66344e-144
Phldb2	ENSMUSG00000033149	-1.95487	0
Enpp3	ENSMUSG00000019989	-1.71042	2.83752e-05
Lrrn2	ENSMUSG00000026443	-3.36775	0.00358922
Mcm8	ENSMUSG00000027353	-1.30678	5.79611e-11
Cdca7	ENSMUSG00000055612	-1.88556	2.39791e-14
Pbk	ENSMUSG00000022033	-3.07992	1.69025e-106
Foxq1	ENSMUSG00000038415	-1.90726	7.00016e-14
Cdca2	ENSMUSG00000048922	-1.18868	4.22416e-36
Cgas	ENSMUSG00000032344	-1.21906	0.000149617
P2ry1	ENSMUSG00000027765	-1.25428	0.00143545
Rrm2	ENSMUSG00000020649	-1.39974	6.67032e-94
Shcbp1	ENSMUSG00000022322	-2.56246	9.56197e-50
Brca2	ENSMUSG00000041147	-1.67332	6.33408e-24
Ndc80	ENSMUSG00000024056	-1.82855	2.90963e-50
Plk4	ENSMUSG00000025758	-1.70095	2.09897e-55
Mastl	ENSMUSG00000026779	-1.73041	4.38037e-33
Slc43a3	ENSMUSG00000027074	-1.91302	3.41096e-41
Uhrf1	ENSMUSG00000001228	-2.04678	1.22436e-88
Gen1	ENSMUSG00000051235	-1.92842	1.59712e-28
Col25a1	ENSMUSG00000058897	-2.49454	0.00180671
Kif14	ENSMUSG00000041498	-2.33332	5.22043e-69
Knl1	ENSMUSG00000027326	-2.03753	1.47668e-78
Kif18a	ENSMUSG00000027115	-1.65678	1.9433e-12
Postn	ENSMUSG00000027750	-2.8799	3.92962e-80
Adam22	ENSMUSG00000040537	-1.3689	2.5643e-12
Bche	ENSMUSG00000027792	-1.82231	3.20702e-22
Ticrr	ENSMUSG00000046591	-0.913792	0.000160466
Traip	ENSMUSG00000032586	-1.46171	4.21889e-13
Cenpi	ENSMUSG00000031262	-1.57717	6.41313e-27
Depdc1b	ENSMUSG00000021697	-1.57419	1.14901e-08
Esco2	ENSMUSG00000022034	-2.21057	6.05626e-41
E2f7	ENSMUSG00000020185	-1.54885	2.36512e-33
Rbp1	ENSMUSG00000046402	-1.33935	5.38563e-20
Dio3	ENSMUSG00000075707	-3.44075	3.4414e-28
Gmnn	ENSMUSG00000006715	-1.13422	3.32656e-09
Ildr2	ENSMUSG00000040612	-1.74365	4.44078e-80
Gabra3	ENSMUSG00000031343	-0.943182	0.039737
Lcorl	ENSMUSG00000015882	-0.930505	4.03734e-20
Angpt4	ENSMUSG00000027460	-1.71643	1.95067e-07
Kif15	ENSMUSG00000036768	-1.62825	2.01326e-10
Egfl6	ENSMUSG00000000402	-4.52744	4.80544e-52
Atad2	ENSMUSG00000022360	-1.6048	9.08827e-48
Mcm7	ENSMUSG00000029730	-0.975851	2.65692e-37
Rad51ap1	ENSMUSG00000030346	-2.00421	5.01419e-35
Lrrcc1	ENSMUSG00000027550	-1.2916	4.22869e-50
Exo1	ENSMUSG00000039748	-2.78542	5.77179e-26
Ncapg	ENSMUSG00000015880	-1.23543	1.82439e-23
Smc2	ENSMUSG00000028312	-1.62174	1.36946e-135
Pde5a	ENSMUSG00000053965	-2.51323	6.29279e-107
Neil3	ENSMUSG00000039396	-2.35343	1.43009e-34
Mcm5	ENSMUSG00000005410	-2.22368	5.50332e-113
Nat8l	ENSMUSG00000048142	-1.99409	0.0222255
Mki67	ENSMUSG00000031004	-2.30844	2.42203e-101
Brip1	ENSMUSG00000034329	-1.46721	4.09132e-22
Jph2	ENSMUSG00000017817	-1.92328	9.12618e-95
Mad2l1	ENSMUSG00000029910	-2.25996	1.12532e-116
Crb2	ENSMUSG00000035403	-3.05408	1.30653e-06
Cyp39a1	ENSMUSG00000023963	-1.79147	2.07831e-26
Ncapg2	ENSMUSG00000042029	-1.49103	1.35374e-73
Cep128	ENSMUSG00000061533	-1.78022	2.0476e-07
Scin	ENSMUSG00000002565	-1.90312	2.01872e-15
Mns1	ENSMUSG00000032221	-3.22441	2.62388e-34
Poln	ENSMUSG00000045102	-1.50224	0.000738006
Abcg2	ENSMUSG00000029802	-1.18297	4.75118e-12
Ect2	ENSMUSG00000027699	-1.9396	1.55342e-36
Cip2a	ENSMUSG00000033031	-1.83977	4.40983e-64
Cenpe	ENSMUSG00000045328	-0.878089	9.78344e-40
Dclk2	ENSMUSG00000028078	-2.19827	1.11809e-59
Ckap2l	ENSMUSG00000048327	-2.24391	1.19064e-134
Dtl	ENSMUSG00000037474	-1.00089	9.56918e-16
Cacna1d	ENSMUSG00000015968	-3.08778	5.61874e-52
Lrr1	ENSMUSG00000034883	-3.18141	3.71274e-08
Prr11	ENSMUSG00000020493	-0.900931	9.52413e-14
Ska3	ENSMUSG00000021965	-1.81351	3.51086e-27
Espl1	ENSMUSG00000058290	-2.09977	1.79332e-17
Fgd1	ENSMUSG00000025265	-1.58086	1.81647e-33
Hells	ENSMUSG00000025001	-1.29329	1.21395e-14
Fignl1	ENSMUSG00000035455	-1.869	2.49594e-28
B3gnt5	ENSMUSG00000022686	-2.09102	0.0152586
Tnfaip8l1	ENSMUSG00000044469	-2.41754	7.89874e-10
Sfrp2	ENSMUSG00000027996	-5.15895	0
Wfdc21	ENSMUSG00000051748	-3.68162	0.000103618
Cenpw	ENSMUSG00000075266	-1.31648	2.09256e-09
Bub1	ENSMUSG00000027379	-1.81405	1.01113e-60
Clspn	ENSMUSG00000042489	-2.38114	1.00893e-75
Lmnb1	ENSMUSG00000024590	-2.97735	3.74502e-150
E2f8	ENSMUSG00000046179	-2.03218	1.99436e-21
Aunip	ENSMUSG00000078521	-2.53469	1.91722e-08
Sass6	ENSMUSG00000027959	-1.87129	2.02372e-07
Vat1l	ENSMUSG00000046844	-1.81947	7.93855e-36
Ednrb	ENSMUSG00000022122	-3.32138	1.79617e-25
Itga8	ENSMUSG00000026768	-2.76349	2.09217e-12
Anln	ENSMUSG00000036777	-2.08051	0
Sgo1	ENSMUSG00000023940	-1.29209	1.22895e-11
Bard1	ENSMUSG00000026196	-1.95983	3.04706e-21
Nfasc	ENSMUSG00000026442	-0.88866	0.000153238
Myb	ENSMUSG00000019982	-4.94723	0.000104839
Krt17	ENSMUSG00000035557	-0.865278	0.00803742
Dlgap5	ENSMUSG00000037544	-2.16206	8.12748e-57
Edar	ENSMUSG00000003227	-8.61135	8.79467e-13
Kif20b	ENSMUSG00000024795	-1.85499	1.25645e-45
Top2a	ENSMUSG00000020914	-2.24892	2.45972e-116
Cenpf	ENSMUSG00000026605	-2.44062	5.24569e-128
Rtkn2	ENSMUSG00000037846	-1.35478	0.00113708
Epn3	ENSMUSG00000010080	-1.35811	0.000509887
Ttk	ENSMUSG00000038379	-2.11338	8.36553e-18
Adam12	ENSMUSG00000054555	-1.69292	4.39652e-24
Cdc6	ENSMUSG00000017499	-1.84568	2.98567e-14
Lgals9	ENSMUSG00000001123	-1.40635	1.74312e-67
Mis18bp1	ENSMUSG00000047534	-2.00049	1.32025e-41
Fancb	ENSMUSG00000047757	-2.47656	1.64742e-12
Adcy5	ENSMUSG00000022840	-1.10171	1.12355e-05
Hpgd	ENSMUSG00000031613	-5.10641	1.98846e-61
Cep55	ENSMUSG00000024989	-0.965006	7.03268e-11
Pif1	ENSMUSG00000041064	-2.32425	6.06324e-17
Mcm4	ENSMUSG00000022673	-1.84903	1.6948e-140
Fbxo5	ENSMUSG00000019773	-2.57409	1.04245e-28
Smc4	ENSMUSG00000034349	-1.45266	6.0094e-109
Nasp	ENSMUSG00000028693	-1.01326	2.40364e-08
Ercc6l	ENSMUSG00000051220	-2.19243	8.25104e-37
Mms22l	ENSMUSG00000045751	-1.47976	6.08225e-27
Kif11	ENSMUSG00000012443	-2.43836	5.99126e-108
Mis18a	ENSMUSG00000022978	-1.15802	2.38214e-10
Chaf1a	ENSMUSG00000002835	-1.35354	2.64588e-41
Cxcl12	ENSMUSG00000061353	-2.1496	0
Aspm	ENSMUSG00000033952	-2.66655	8.73113e-146
Brca1	ENSMUSG00000017146	-1.64516	1.11666e-18
Pttg1	ENSMUSG00000020415	-1.74324	6.66571e-50
Cidec	ENSMUSG00000030278	-3.81044	0.000849051
Mlf1	ENSMUSG00000048416	-2.94089	1.07629e-06
Mgp	ENSMUSG00000030218	-2.4776	0
Rassf9	ENSMUSG00000044921	-4.51436	0.000679654
Mybl2	ENSMUSG00000017861	-1.47768	5.68732e-06
Cdo1	ENSMUSG00000033022	-2.36695	2.35734e-89
Cenpu	ENSMUSG00000031629	-2.47895	1.13207e-17
Myh11	ENSMUSG00000018830	-3.95938	2.96964e-05
Hmmr	ENSMUSG00000020330	-0.933189	3.84573e-40
Ucp2	ENSMUSG00000033685	-4.08711	1.70013e-74
Nuf2	ENSMUSG00000026683	-2.88925	8.33505e-86
Polq	ENSMUSG00000034206	-1.47333	2.19429e-05
Pmepa1	ENSMUSG00000038400	-1.05026	3.61407e-43
Cenpk	ENSMUSG00000021714	-1.76602	9.77602e-17
Fndc3c1	ENSMUSG00000033737	-2.07192	5.75034e-05
Rad54b	ENSMUSG00000078773	-1.61125	5.82733e-16
Tlr8	ENSMUSG00000040522	-5.28065	4.34167e-05
Slc35g1	ENSMUSG00000044026	0.900596	8.51293e-09
Ret	ENSMUSG00000030110	2.89104	5.19071e-27
Dcc	ENSMUSG00000060534	6.7702	1.41417e-07
Tlr9	ENSMUSG00000045322	3.52578	0.00961604
Hist1h4m	ENSMUSG00000069306	3.6744	0.00374222
Nrcam	ENSMUSG00000020598	1.93475	3.4243e-58
Sgk1	ENSMUSG00000019970	1.63736	1.54872e-242
Hsf4	ENSMUSG00000033249	0.961718	0.000116392
Drd1	ENSMUSG00000021478	3.49025	0.0162746
Cadm4	ENSMUSG00000054793	1.198	5.28732e-05
Klhl31	ENSMUSG00000044938	5.18916	7.0295e-05
Kif26a	ENSMUSG00000021294	1.18937	0.0033779
Mdga2	ENSMUSG00000034912	1.52128	1.94819e-09
Matk	ENSMUSG00000004933	1.40718	2.98959e-07
Lrrc32	ENSMUSG00000090958	1.38911	8.0423e-102
Gpr146	ENSMUSG00000044197	2.82128	3.03256e-99
Col18a1	ENSMUSG00000001435	0.945592	2.04251e-145
Col5a3	ENSMUSG00000004098	3.55396	0
Nacad	ENSMUSG00000041073	1.92328	1.92106e-47
Adm2	ENSMUSG00000054136	2.94392	3.97587e-248
Tmem179	ENSMUSG00000054013	1.01752	0.00402447
Prkcz	ENSMUSG00000029053	1.71173	1.9809e-12
Sqstm1	ENSMUSG00000015837	1.21186	1.06879e-206
Npvf	ENSMUSG00000029831	3.81781	0.00610967
Abcc4	ENSMUSG00000032849	1.54393	1.45048e-159
Pgf	ENSMUSG00000004791	3.66817	2.56673e-84
Tnfsf18	ENSMUSG00000066755	3.13289	1.18253e-05
Frmd3	ENSMUSG00000049122	2.16827	1.93276e-31
Gfra2	ENSMUSG00000022103	2.01826	3.04152e-26
Slitrk6	ENSMUSG00000045871	6.03662	5.97304e-112
Csmd1	ENSMUSG00000060924	3.12455	1.69104e-17
Flvcr2	ENSMUSG00000034258	0.856559	5.56511e-06
Fez1	ENSMUSG00000032118	1.28166	2.94428e-20
Cd34	ENSMUSG00000016494	1.50007	4.7612e-151
Fbp2	ENSMUSG00000021456	3.55497	1.46784e-09
Zc2hc1c	ENSMUSG00000045064	1.03678	3.69458e-06
Tnfrsf8	ENSMUSG00000028602	5.59692	7.98776e-06
Cavin2	ENSMUSG00000045954	0.85154	5.14636e-73
Adra2a	ENSMUSG00000033717	3.56384	1.90222e-227
Pxdc1	ENSMUSG00000021411	1.40728	1.3016e-93
Notch3	ENSMUSG00000038146	1.93908	8.95104e-63
Lyz2	ENSMUSG00000069516	1.01742	0.00136579
Kcnj15	ENSMUSG00000062609	4.84247	4.73156e-85
Htr5b	ENSMUSG00000050534	3.42836	0.00629177
Jam2	ENSMUSG00000053062	1.48324	4.83344e-147
Etnk2	ENSMUSG00000070644	2.75316	1.0586e-12
Cnr1	ENSMUSG00000044288	1.97712	4.0061e-10
S100a7a	ENSMUSG00000063767	1.82477	9.88092e-21
Gdf15	ENSMUSG00000038508	1.90869	4.6691e-86
Atf3	ENSMUSG00000026628	4.27295	0
Rnf144a	ENSMUSG00000020642	1.82918	5.12193e-115
Colgalt2	ENSMUSG00000032649	1.50778	2.09834e-23
Nqo1	ENSMUSG00000003849	2.44145	0
Col19a1	ENSMUSG00000026141	2.21934	3.78674e-12
Sphk1	ENSMUSG00000061878	3.13752	3.06575e-229
Spns2	ENSMUSG00000040447	1.60853	2.15671e-07
Krt19	ENSMUSG00000020911	3.42017	6.40482e-97
Rasgef1a	ENSMUSG00000030134	1.07791	0.00135205
Il1rl1	ENSMUSG00000026069	4.59586	0
St8sia1	ENSMUSG00000030283	3.19656	0.0001023
Fam196a	ENSMUSG00000073805	1.10587	0.00963013
Cntfr	ENSMUSG00000028444	2.2216	0.000462204
Fam213a	ENSMUSG00000021792	0.959225	2.58888e-33
Dlx3	ENSMUSG00000001510	1.20265	4.54691e-10
Celf4	ENSMUSG00000024268	2.27104	1.37197e-66
Myo5b	ENSMUSG00000025885	1.96306	0.000515581
Cdc42ep2	ENSMUSG00000045664	1.1593	7.67864e-14
Lypd6b	ENSMUSG00000026765	2.67833	0.00135123
Masp1	ENSMUSG00000022887	1.81542	1.40309e-112
Vav3	ENSMUSG00000033721	3.11546	3.08911e-68
Fam69c	ENSMUSG00000047992	2.62471	0.028678
Spry1	ENSMUSG00000037211	1.23792	0.000340772
Mgll	ENSMUSG00000033174	1.10741	1.22931e-56
Casp4	ENSMUSG00000033538	2.77639	1.15999e-15
Dbx2	ENSMUSG00000045608	3.58573	0.0336265
Celsr1	ENSMUSG00000016028	1.04614	0.0234551
Kcng2	ENSMUSG00000059852	4.62981	9.05038e-49
Proser2	ENSMUSG00000045319	3.32619	8.17008e-145
Pi15	ENSMUSG00000067780	2.279	0
Gpc1	ENSMUSG00000034220	1.30255	0
Casq2	ENSMUSG00000027861	1.30799	0.0450274
Heph	ENSMUSG00000031209	2.55251	4.22417e-181
Mrgpre	ENSMUSG00000048965	1.01305	8.83514e-12
Cdh13	ENSMUSG00000031841	3.1174	3.44186e-122
Cavin4	ENSMUSG00000028348	0.931028	3.18947e-18
Itm2a	ENSMUSG00000031239	-1.32542	1.39357e-272
Bnip3l	ENSMUSG00000022051	2.59239	0
Shc2	ENSMUSG00000020312	1.21372	4.91265e-14
Dnajc21	ENSMUSG00000044224	1.47342	2.56552e-62
Ptgr1	ENSMUSG00000028378	2.35678	3.872e-218
Col10a1	ENSMUSG00000039462	-1.41378	4.23458e-88
Itgb7	ENSMUSG00000001281	2.92674	1.51454e-169
Hmgn3	ENSMUSG00000066456	-1.32978	1.97862e-26
Strbp	ENSMUSG00000026915	-1.24138	9.28835e-48
Adrb1	ENSMUSG00000035283	-3.70043	0.00681384
Tchh	ENSMUSG00000052415	2.62789	6.98781e-71
Gtf2e2	ENSMUSG00000031585	2.28892	4.03148e-260
Steap3	ENSMUSG00000026389	-3.45269	0
Triqk	ENSMUSG00000055963	-1.01697	2.38575e-10
Kcnh1	ENSMUSG00000058248	3.74976	2.30234e-08
Arhgap35	ENSMUSG00000058230	0.93808	2.63237e-154
Sspn	ENSMUSG00000030255	-2.02811	1.16431e-60
Mex3b	ENSMUSG00000057706	1.73882	4.55318e-52
Grk5	ENSMUSG00000003228	1.58237	1.30717e-94
Ccdc155	ENSMUSG00000038292	1.62505	0.00672216
Samd10	ENSMUSG00000038605	0.872368	0.00982481
Nkpd1	ENSMUSG00000060621	1.83763	0.0118711
Arhgap29	ENSMUSG00000039831	2.09959	0
Batf3	ENSMUSG00000026630	2.84733	8.97907e-05
Depp1	ENSMUSG00000048489	2.4669	0.00143848
Nos1	ENSMUSG00000029361	-3.82111	1.40551e-10
Cdk6	ENSMUSG00000040274	1.04156	2.40339e-30
Tcea2	ENSMUSG00000059540	-0.942615	8.0351e-09
Mad1l1	ENSMUSG00000029554	-0.881493	2.72456e-08
Hist1h2bh	ENSMUSG00000114456	1.85108	1.55431e-08
Aig1	ENSMUSG00000019806	1.213	7.47836e-72
Tmsb10	ENSMUSG00000079523	1.00605	2.84404e-134
Spata24	ENSMUSG00000024352	-1.25704	1.18746e-09
Ptger3	ENSMUSG00000040016	3.70173	1.47905e-08
Ptprk	ENSMUSG00000019889	2.34213	0
Neil2	ENSMUSG00000035121	-0.905344	0.00116989
Atp7b	ENSMUSG00000006567	7.49608	2.32443e-134
Gli1	ENSMUSG00000025407	-4.46927	4.26179e-07
Fstl3	ENSMUSG00000020325	3.09001	5.72914e-216
Pfkl	ENSMUSG00000020277	2.1826	0
Batf	ENSMUSG00000034266	1.60261	5.90286e-10
Gbf1	ENSMUSG00000025224	-0.864432	1.4819e-67
Nid2	ENSMUSG00000021806	-3.44102	0
Fam117b	ENSMUSG00000041040	2.53773	0
Asic3	ENSMUSG00000038276	-1.63646	0.000392301
Csn3	ENSMUSG00000001622	3.16937	0.0138486
Nup37	ENSMUSG00000035351	-0.925946	1.4427e-09
Cyp26c1	ENSMUSG00000062432	-3.01916	0.00750004
Khdrbs3	ENSMUSG00000022332	-1.30368	1.66165e-10
Timp1	ENSMUSG00000001131	2.40896	0
Wls	ENSMUSG00000028173	-1.01732	8.20175e-261
Gbe1	ENSMUSG00000022707	4.66076	0
Larp7	ENSMUSG00000027968	-0.884166	1.40314e-11
Casp12	ENSMUSG00000025887	-1.66564	3.87476e-78
Itpripl2	ENSMUSG00000095115	1.55355	0
Hs3st1	ENSMUSG00000051022	4.56073	9.41811e-39
Ankmy1	ENSMUSG00000034212	2.47757	6.60463e-05
Fsbp	ENSMUSG00000094595	-1.69465	2.41206e-05
Hoxc8	ENSMUSG00000001657	-1.03695	0.00087482
Rasa2	ENSMUSG00000032413	1.04727	1.49195e-40
Zfp362	ENSMUSG00000028799	-1.23278	7.61449e-40
Rgl1	ENSMUSG00000026482	-0.850324	3.20707e-30
Cpxm1	ENSMUSG00000027408	-3.74432	9.10318e-117
Alms1	ENSMUSG00000063810	-1.25686	6.92371e-35
Cd33	ENSMUSG00000004609	4.0101	0.0133633
Nmral1	ENSMUSG00000063445	-2.2671	2.67571e-20
Usp13	ENSMUSG00000056900	2.74929	1.70582e-241
Hist1h1a	ENSMUSG00000049539	3.23739	3.9342e-05
Lamc2	ENSMUSG00000026479	1.37545	6.9663e-28
Zcchc18	ENSMUSG00000031428	-1.2196	0.0410265
Zbtb38	ENSMUSG00000040433	0.877049	1.1173e-24
Tacc3	ENSMUSG00000037313	-2.26335	3.74268e-143
Ptpru	ENSMUSG00000028909	-1.19471	7.94684e-13
C1qtnf1	ENSMUSG00000017446	-2.32478	8.26029e-44
Card6	ENSMUSG00000041849	-1.18759	3.18766e-05
Pla2g12a	ENSMUSG00000027999	1.83167	4.357e-144
Pf4	ENSMUSG00000029373	2.36081	0.0322196
Pir	ENSMUSG00000031379	-1.49536	2.68141e-21
Gclm	ENSMUSG00000028124	1.33396	8.53633e-28
Gck	ENSMUSG00000041798	3.13178	8.81342e-07
Garem2	ENSMUSG00000044576	5.2854	4.23149e-93
Ddah2	ENSMUSG00000007039	-1.09384	2.24978e-27
Hr	ENSMUSG00000022096	-2.25548	2.71148e-39
Wasf3	ENSMUSG00000029636	-1.04123	1.30852e-15
A2m	ENSMUSG00000030111	1.65853	7.03846e-79
Dpy19l1	ENSMUSG00000043067	2.70686	1.37912e-231
Gtse1	ENSMUSG00000022385	1.32842	4.72903e-44
Sfrp1	ENSMUSG00000031548	-1.12443	9.77291e-13
Rhag	ENSMUSG00000023926	-1.54799	0.0062455
Tuba8	ENSMUSG00000030137	3.53724	0.00489302
Tmem255b	ENSMUSG00000038457	-3.19632	0.0153353
Efhc1	ENSMUSG00000041809	-0.952595	0.00200866
Prss36	ENSMUSG00000070371	-0.975807	2.43502e-06
Mab21l3	ENSMUSG00000044313	2.8525	1.22511e-26
Map2	ENSMUSG00000015222	-4.7695	7.27726e-152
Sfxn2	ENSMUSG00000025036	-0.971363	9.17133e-12
Actc1	ENSMUSG00000068614	-4.60881	0.000333424
Luzp2	ENSMUSG00000063297	-4.69615	1.56995e-19
Fam222a	ENSMUSG00000041930	3.01842	5.16159e-12
Plekhh1	ENSMUSG00000060716	2.52403	6.65505e-16
Fam171a2	ENSMUSG00000034685	-0.969753	2.43222e-13
Avpr1a	ENSMUSG00000020123	1.46973	1.10994e-06
Rbm43	ENSMUSG00000036249	-1.27683	2.20902e-36
Efs	ENSMUSG00000022203	-1.19043	3.33193e-64
Crispld2	ENSMUSG00000031825	-1.83071	3.71294e-10
Ext1	ENSMUSG00000061731	1.41184	0
Adgrl4	ENSMUSG00000039167	-2.3013	0.00103511
Tfeb	ENSMUSG00000023990	-1.80374	2.87959e-38
Slc5a8	ENSMUSG00000020062	1.99149	0.00384609
Noct	ENSMUSG00000023087	2.96455	5.06329e-213
Mx2	ENSMUSG00000023341	-2.51898	1.90876e-06
Gpr3	ENSMUSG00000049649	2.64466	0.00319224
Qrsl1	ENSMUSG00000019863	-0.981346	4.60724e-09
Stam	ENSMUSG00000026718	0.919042	2.15421e-78
Dok3	ENSMUSG00000035711	1.0115	0.0195747
Selenop	ENSMUSG00000064373	-1.2937	3.4402e-45
Wdr78	ENSMUSG00000035126	-1.53979	5.9432e-07
Trafd1	ENSMUSG00000042726	-1.12811	3.33472e-75
Osbpl1a	ENSMUSG00000044252	-1.80761	2.76072e-115
Prr15	ENSMUSG00000045725	4.73521	2.96209e-05
Dok7	ENSMUSG00000044716	-2.09757	3.50475e-05
Tmem106a	ENSMUSG00000034947	-2.54584	1.46966e-35
Hoxc10	ENSMUSG00000022484	-0.878579	4.56749e-11
Kcnk6	ENSMUSG00000046410	-1.88585	3.32139e-33
Sgk3	ENSMUSG00000025915	-1.58132	8.00813e-45
Cers6	ENSMUSG00000027035	0.911133	2.97141e-51
Fmr1	ENSMUSG00000000838	-0.939746	2.80089e-50
Akr1b8	ENSMUSG00000029762	1.84528	1.01483e-117
Tmem212	ENSMUSG00000043164	2.22235	1.39331e-05
Plekha2	ENSMUSG00000031557	2.66649	1.4496e-271
Plppr4	ENSMUSG00000044667	-2.16958	2.39767e-06
Thbs3	ENSMUSG00000028047	-1.32497	9.06647e-26
Ccdc28b	ENSMUSG00000028795	-1.32416	8.48049e-17
Dpyd	ENSMUSG00000033308	-0.883281	0.0197447
Otor	ENSMUSG00000027416	-4.78475	3.82165e-08
Atp1a2	ENSMUSG00000007097	-1.76624	0.00132103
Spry2	ENSMUSG00000022114	1.62852	2.99797e-61
Clec4d	ENSMUSG00000030144	4.01546	0.00348525
Dhcr7	ENSMUSG00000058454	-1.62426	5.24156e-65
Ppargc1b	ENSMUSG00000033871	-1.35688	0.000144951
Lig1	ENSMUSG00000056394	-1.67423	1.53311e-92
Chaf1b	ENSMUSG00000022945	-1.95321	7.49329e-31
Kcna4	ENSMUSG00000042604	1.47401	0.000434258
Cacna2d3	ENSMUSG00000021991	-3.44078	7.56599e-32
Cux1	ENSMUSG00000029705	0.883265	3.11559e-49
Alg8	ENSMUSG00000035704	-1.09682	1.82765e-18
Stk38l	ENSMUSG00000001630	1.11089	3.28173e-45
Pdgfa	ENSMUSG00000025856	2.34218	1.77631e-128
Pcsk4	ENSMUSG00000020131	0.85541	0.000995294
Ngf	ENSMUSG00000027859	4.26445	5.50811e-56
Fam3c	ENSMUSG00000029672	1.31554	1.11551e-135
Cdc20	ENSMUSG00000006398	-1.90062	4.52126e-112
Dnah2	ENSMUSG00000005237	-2.49579	0.000118204
Samhd1	ENSMUSG00000027639	-2.05387	8.01109e-235
Pde4d	ENSMUSG00000021699	1.27017	2.78534e-52
Slc25a25	ENSMUSG00000026819	2.2347	2.04984e-138
Oas1b	ENSMUSG00000029605	-1.57325	2.67637e-05
Zbtb10	ENSMUSG00000069114	1.188	2.03338e-23
Per3	ENSMUSG00000028957	-2.35286	1.78909e-176
Galk1	ENSMUSG00000020766	1.03036	1.07102e-53
Lrrc10b	ENSMUSG00000090291	-2.64986	1.90145e-08
Bax	ENSMUSG00000003873	0.969863	2.0764e-24
Mthfd1	ENSMUSG00000021048	-1.14906	2.02264e-39
Nsdhl	ENSMUSG00000031349	-1.92974	2.32019e-81
Psmd5	ENSMUSG00000026869	1.03153	1.9676e-64
Shpk	ENSMUSG00000005951	-0.937676	4.50863e-07
Krt1	ENSMUSG00000046834	-2.2929	0.00456269
Il12rb1	ENSMUSG00000000791	2.26817	0.00375117
Iffo2	ENSMUSG00000041025	1.07764	4.41333e-93
Fanca	ENSMUSG00000032815	-2.09892	2.74992e-26
Lama1	ENSMUSG00000032796	-0.934443	0.000132052
Xaf1	ENSMUSG00000040483	-2.31268	5.41983e-13
Barx1	ENSMUSG00000021381	-1.10596	2.02464e-68
Cpne2	ENSMUSG00000034361	1.10934	5.11716e-91
Nrm	ENSMUSG00000059791	-1.36281	2.64249e-09
Zfand1	ENSMUSG00000039795	-1.18924	8.24752e-22
Rnf208	ENSMUSG00000044628	6.02093	6.4668e-54
Shisa4	ENSMUSG00000041889	-1.22676	2.1856e-74
Acacb	ENSMUSG00000042010	-1.63017	6.63743e-22
Nphp3	ENSMUSG00000032558	0.989395	5.49545e-15
Asrgl1	ENSMUSG00000024654	-1.45841	1.83056e-28
Meis2	ENSMUSG00000027210	1.21834	3.06068e-34
Slc7a10	ENSMUSG00000030495	-4.6125	0.000483815
Epm2a	ENSMUSG00000055493	2.99045	6.45565e-156
Sec31b	ENSMUSG00000051984	-1.32348	0.000279337
Cyp27b1	ENSMUSG00000006724	2.84323	4.28765e-08
Necap1	ENSMUSG00000030327	1.33853	3.64313e-114
Cacna1h	ENSMUSG00000024112	3.52562	0
Tcf19	ENSMUSG00000050410	-1.39319	1.88901e-37
Proser3	ENSMUSG00000036864	-1.18137	9.72027e-08
Smoc2	ENSMUSG00000023886	-2.20686	5.85323e-52
Tbc1d30	ENSMUSG00000052302	3.64	3.22598e-16
Fpgt	ENSMUSG00000053870	0.864931	4.67798e-19
Chst8	ENSMUSG00000060402	-0.919368	0.0483603
Tubb3	ENSMUSG00000062380	1.75811	9.31823e-15
Atp6v0e2	ENSMUSG00000039347	1.59229	2.1247e-95
Kdr	ENSMUSG00000062960	1.3589	0.00628204
Leo1	ENSMUSG00000042487	1.13924	2.92702e-45
Stx6	ENSMUSG00000026470	1.51252	4.24704e-90
Ypel1	ENSMUSG00000022773	-0.866468	9.40241e-06
Gcnt1	ENSMUSG00000038843	-2.82244	2.47438e-126
Rtp4	ENSMUSG00000033355	-2.52442	1.35394e-11
Bhlhe22	ENSMUSG00000025128	2.0198	0.00081286
Cd200r1	ENSMUSG00000022667	-2.31029	0.000280008
Taf9b	ENSMUSG00000047242	-0.996972	8.95405e-09
Rep15	ENSMUSG00000040121	-1.51379	0.00104771
Panx2	ENSMUSG00000058441	0.969375	0.00385358
Fads2	ENSMUSG00000024665	-1.52401	8.06904e-134
Ccdc122	ENSMUSG00000034795	-0.870665	2.63294e-05
Psmd10	ENSMUSG00000031429	1.17758	2.93991e-44
Frmd8	ENSMUSG00000024816	0.930398	6.28425e-41
Map2k1	ENSMUSG00000004936	2.07957	0
Zfp57	ENSMUSG00000036036	-1.80168	1.30852e-33
Zfp609	ENSMUSG00000040524	0.997093	2.05063e-95
Nr4a2	ENSMUSG00000026826	4.65067	0
Lix1	ENSMUSG00000047786	-2.43143	0.000382248
Prdm16	ENSMUSG00000039410	-1.25806	1.58537e-23
Kbtbd11	ENSMUSG00000055675	4.02234	1.22726e-189
Zfp791	ENSMUSG00000074194	-1.22349	0.000108242
Fgf5	ENSMUSG00000029337	-3.56975	0.000155066
Bst2	ENSMUSG00000046718	-1.93978	4.92576e-09
Man1c1	ENSMUSG00000037306	-2.08544	4.04311e-60
Serpinb1a	ENSMUSG00000044734	-2.16244	9.19753e-59
Ndrg2	ENSMUSG00000004558	4.03892	0
Klhl13	ENSMUSG00000036782	-2.31108	5.69486e-111
Pts	ENSMUSG00000032067	-1.12904	1.28734e-22
Ctf1	ENSMUSG00000042340	-1.38273	8.59492e-14
Dnajb13	ENSMUSG00000030708	-4.20955	0.00171839
Tigit	ENSMUSG00000071552	4.01206	0.000222991
Tnfrsf12a	ENSMUSG00000023905	1.71713	2.91037e-142
Mapt	ENSMUSG00000018411	2.98587	3.38324e-10
Cndp2	ENSMUSG00000024644	1.2145	2.4391e-54
Tshz3	ENSMUSG00000021217	2.10692	1.93466e-57
Ifi44	ENSMUSG00000028037	-1.95206	1.85908e-10
Rnf144b	ENSMUSG00000038068	-1.65719	1.00584e-33
Cyp4b1	ENSMUSG00000028713	-3.02263	0.0405182
St6gal2	ENSMUSG00000024172	-4.28045	0.00202422
Il12a	ENSMUSG00000027776	-4.49531	0.000298244
Nek5	ENSMUSG00000037738	2.76245	2.27933e-06
Rab3b	ENSMUSG00000003411	-3.28473	4.27288e-125
Zcchc12	ENSMUSG00000036699	-3.4913	0.00149076
Tph1	ENSMUSG00000040046	4.62895	1.99734e-22
Slc25a34	ENSMUSG00000040740	-1.67499	0.00564462
Jmy	ENSMUSG00000021690	1.74559	4.30583e-294
Smyd1	ENSMUSG00000055027	-3.24872	0.00951886
Ripply3	ENSMUSG00000022941	-4.05879	0.00157795
Wdr34	ENSMUSG00000039715	-0.879699	1.33418e-06
Gpn2	ENSMUSG00000028848	0.962316	1.42302e-11
Nol4	ENSMUSG00000041923	3.45191	7.08727e-18
Arrdc3	ENSMUSG00000074794	2.39251	3.41636e-271
Vegfc	ENSMUSG00000031520	1.78031	2.59425e-17
Pld5	ENSMUSG00000055214	-3.29743	0.0491376
Enkd1	ENSMUSG00000013155	1.49972	5.23095e-29
Ppp1r3g	ENSMUSG00000050423	3.27002	5.07207e-105
Lgi2	ENSMUSG00000039252	2.36452	2.22626e-86
Krt78	ENSMUSG00000050463	-3.02142	0.040368
Acsl3	ENSMUSG00000032883	-1.09082	1.37149e-25
Ccdc62	ENSMUSG00000061882	-1.38902	9.42656e-06
Aplp1	ENSMUSG00000006651	0.907408	1.07067e-12
Tec	ENSMUSG00000029217	2.06705	8.29452e-30
Sclt1	ENSMUSG00000059834	-1.09641	6.93439e-12
Pgbd5	ENSMUSG00000050751	2.09247	3.361e-08
Pcdh9	ENSMUSG00000055421	0.974915	1.00184e-16
Recql	ENSMUSG00000030243	-1.3998	5.24842e-35
Ccng2	ENSMUSG00000029385	2.0115	1.34887e-127
Plekhg3	ENSMUSG00000052609	-0.982961	2.10069e-36
Map3k13	ENSMUSG00000033618	1.30259	6.8613e-07
Mrs2	ENSMUSG00000021339	0.93854	1.49004e-32
Enpep	ENSMUSG00000028024	-3.82876	2.07769e-65
Cd300lb	ENSMUSG00000063193	2.65084	2.56411e-08
Grtp1	ENSMUSG00000038515	1.14635	4.52649e-07
Camk2a	ENSMUSG00000024617	-1.9386	1.8144e-32
Sh2b3	ENSMUSG00000042594	0.863606	9.48956e-42
Clec3b	ENSMUSG00000025784	-5.69347	1.69788e-274
Khnyn	ENSMUSG00000047153	0.903061	3.58577e-30
Plod1	ENSMUSG00000019055	1.81878	0
Gdpd1	ENSMUSG00000061666	2.25756	6.39516e-17
Trpm3	ENSMUSG00000052387	-3.28027	1.29486e-21
Lrrc75a	ENSMUSG00000046417	-2.2302	9.61856e-27
Shf	ENSMUSG00000033256	-1.31918	3.20161e-17
Fbxo17	ENSMUSG00000030598	-1.03119	2.76057e-17
Cass4	ENSMUSG00000074570	-3.42656	0.000274792
F10	ENSMUSG00000031444	3.32701	0.0234608
Cacna1c	ENSMUSG00000051331	2.38716	1.46962e-83
Kif2a	ENSMUSG00000021693	0.897653	1.68141e-17
Dcaf11	ENSMUSG00000022214	0.860249	4.64499e-16
Gjd3	ENSMUSG00000047197	5.4385	9.52442e-06
Pola1	ENSMUSG00000006678	-2.25716	1.50889e-43
Arrb1	ENSMUSG00000018909	2.23039	3.04455e-212
Ppp2r2c	ENSMUSG00000029120	1.60825	0.00453808
Col17a1	ENSMUSG00000025064	0.964957	0.00100596
Ccdc102a	ENSMUSG00000063605	-1.75461	2.92652e-84
Gon7	ENSMUSG00000091931	0.984594	5.31864e-05
Gypc	ENSMUSG00000090523	0.868242	6.97696e-49
Sema4g	ENSMUSG00000025207	3.15888	2.58324e-79
Gpsm2	ENSMUSG00000027883	-1.05584	7.10737e-93
Cdv3	ENSMUSG00000032803	-0.931489	2.14299e-139
Rwdd2a	ENSMUSG00000032417	0.863457	0.00291098
Fgf21	ENSMUSG00000030827	-3.34666	4.93949e-13
Gsc	ENSMUSG00000021095	-1.08937	5.49551e-05
Tstd3	ENSMUSG00000028251	-0.937225	1.26291e-06
Lrrc73	ENSMUSG00000071073	1.00354	0.000161177
Thap6	ENSMUSG00000102644	1.44331	1.81467e-23
Serpinb9	ENSMUSG00000045827	-0.919157	2.09658e-13
Ntng2	ENSMUSG00000035513	2.40758	1.22836e-75
Ndst3	ENSMUSG00000027977	-1.39645	0.000227681
Slc25a54	ENSMUSG00000027880	-3.28833	0.0265097
Tmem40	ENSMUSG00000059900	-2.83662	0.0208567
Kif22	ENSMUSG00000030677	-1.83108	2.11565e-69
Pax1	ENSMUSG00000037034	-1.3586	4.27051e-10
Asf1b	ENSMUSG00000005470	-2.04106	1.50275e-28
Dscc1	ENSMUSG00000022422	-3.49472	1.51226e-12
Sh3pxd2b	ENSMUSG00000040711	1.25338	5.94405e-68
Knstrn	ENSMUSG00000027331	-2.79069	1.68584e-115
Plin4	ENSMUSG00000002831	-3.12901	5.39128e-87
Rnf169	ENSMUSG00000058761	0.897951	1.76414e-39
Klhdc9	ENSMUSG00000045259	-1.4002	0.000240159
Hck	ENSMUSG00000003283	-1.55105	0.0217947
Vsig10	ENSMUSG00000066894	-1.25622	2.81788e-11
Trpt1	ENSMUSG00000047656	-1.25045	1.54774e-07
Dennd2c	ENSMUSG00000007379	1.01368	1.2667e-16
P4ha2	ENSMUSG00000018906	1.63608	3.62523e-159
Ifi35	ENSMUSG00000010358	-1.20327	1.43289e-07
Rai14	ENSMUSG00000022246	1.75096	7.83361e-287
Ppfia4	ENSMUSG00000026458	-3.5363	3.68075e-14
Cd80	ENSMUSG00000075122	1.31723	2.33433e-18
Mfhas1	ENSMUSG00000070056	2.6569	0
Pask	ENSMUSG00000026274	-1.21548	2.76409e-21
Prima1	ENSMUSG00000041669	-3.06587	0.0241234
Tgfb1i1	ENSMUSG00000030782	-0.865078	2.09872e-60
Prmt7	ENSMUSG00000060098	-1.12322	1.00684e-23
Rab24	ENSMUSG00000034789	0.915089	1.08246e-05
Lipe	ENSMUSG00000003123	1.24718	1.62873e-19
Trpv2	ENSMUSG00000018507	1.00172	1.78128e-05
Anapc5	ENSMUSG00000029472	-0.936919	7.46303e-91
Bex3	ENSMUSG00000046432	-1.53007	7.43838e-114
Msn	ENSMUSG00000031207	1.03691	0
Slc39a4	ENSMUSG00000063354	6.72592	3.29387e-10
Efna3	ENSMUSG00000028039	2.26588	4.01309e-18
Rraga	ENSMUSG00000070934	0.854042	4.50544e-40
Eif1b	ENSMUSG00000006941	1.67279	1.24043e-167
Irgq	ENSMUSG00000041037	1.4342	3.86663e-242
Mef2c	ENSMUSG00000005583	-1.95312	5.46261e-83
Vdac1	ENSMUSG00000020402	1.35785	1.77909e-181
Bmper	ENSMUSG00000031963	2.58939	1.73842e-95
Hist1h3b	ENSMUSG00000069267	2.25372	0.0410772
Nup107	ENSMUSG00000052798	-1.14572	2.4349e-39
Ston2	ENSMUSG00000020961	1.18162	9.27797e-09
Chrna1	ENSMUSG00000027107	1.96855	0.000754368
Ripor3	ENSMUSG00000074577	1.35075	1.60762e-15
Myom3	ENSMUSG00000037139	1.23857	0.0287727
Polk	ENSMUSG00000021668	1.56839	3.89296e-126
Tanc1	ENSMUSG00000035168	-1.03809	2.37404e-50
Rap2a	ENSMUSG00000051615	1.16112	1.75705e-153
Hoga1	ENSMUSG00000025176	1.05094	7.75914e-12
Slc14a1	ENSMUSG00000059336	-2.36176	0.00859709
Mdm2	ENSMUSG00000020184	2.92632	0
Reep1	ENSMUSG00000052852	3.59658	0
Cpa2	ENSMUSG00000071553	-1.76393	0.0295083
Nipal4	ENSMUSG00000020411	2.01204	0.001181
Tulp4	ENSMUSG00000034377	0.924004	9.08979e-137
Drp2	ENSMUSG00000000223	-2.39112	6.50005e-12
Phactr3	ENSMUSG00000027525	-2.93014	0.00911904
Slc25a27	ENSMUSG00000023912	-0.927245	4.36978e-05
Nfkb2	ENSMUSG00000025225	2.1044	2.10021e-273
Fign	ENSMUSG00000075324	-1.22781	1.21502e-08
Pawr	ENSMUSG00000035873	-3.18418	9.44226e-136
Serinc5	ENSMUSG00000021703	-1.23431	2.55997e-39
Entpd7	ENSMUSG00000025192	-1.13079	3.33209e-12
Cdh1	ENSMUSG00000000303	-3.70925	3.29817e-06
Eaf1	ENSMUSG00000021890	2.31399	0
Syndig1	ENSMUSG00000074736	-5.15447	9.22387e-05
Gsto1	ENSMUSG00000025068	2.08499	9.41345e-237
Reck	ENSMUSG00000028476	-3.00297	0
Sult2b1	ENSMUSG00000003271	-0.920862	0.00580927
Ptk2	ENSMUSG00000022607	0.869654	5.89589e-79
Ier5	ENSMUSG00000056708	1.59369	1.38824e-99
Col6a5	ENSMUSG00000091345	-2.89308	0.000361269
Rftn1	ENSMUSG00000039316	2.54271	2.73659e-47
Pgam2	ENSMUSG00000020475	1.46086	4.07604e-17
Syce2	ENSMUSG00000003824	1.20005	2.08066e-12
Ak8	ENSMUSG00000026807	-2.17922	0.0450679
Vstm2a	ENSMUSG00000048834	1.40678	6.78507e-06
Arhgef37	ENSMUSG00000045094	-1.79038	0.0232325
Slc6a1	ENSMUSG00000030310	-3.50704	0.0161668
Arhgap20	ENSMUSG00000053199	-1.6727	4.82102e-23
Arsi	ENSMUSG00000036412	-5.2869	0
Cftr	ENSMUSG00000041301	-2.20094	1.8933e-06
Rad51b	ENSMUSG00000059060	-1.00371	0.000765608
Kcnt1	ENSMUSG00000058740	-3.64744	0.00454545
Lancl3	ENSMUSG00000047344	3.82481	1.93001e-127
Adamts3	ENSMUSG00000043635	-2.08399	2.09565e-36
Tmem266	ENSMUSG00000032313	-2.20564	0.000125698
Gjc2	ENSMUSG00000043448	2.71387	9.9236e-13
Ebpl	ENSMUSG00000021928	-1.18876	3.33128e-20
Fzd6	ENSMUSG00000022297	-1.0818	1.4142e-37
Cit	ENSMUSG00000029516	-2.3756	5.8435e-52
Klhl33	ENSMUSG00000090799	-3.28747	1.29821e-17
Acvr1b	ENSMUSG00000000532	1.3865	9.60993e-57
Ptov1	ENSMUSG00000038502	-0.860162	1.08966e-45
Armcx4	ENSMUSG00000049804	-1.34315	3.18151e-71
Pcsk6	ENSMUSG00000030513	-3.51636	0
Svil	ENSMUSG00000024236	-1.38175	1.07702e-115
Uts2	ENSMUSG00000028963	-3.87515	0.0133845
Cldn11	ENSMUSG00000037625	4.10444	3.49862e-09
Dnaaf2	ENSMUSG00000020973	1.70516	5.52495e-08
Pde11a	ENSMUSG00000075270	3.09935	0.0010877
Abcg1	ENSMUSG00000024030	2.83461	1.09563e-57
Traf6	ENSMUSG00000027164	1.06181	5.79495e-18
Gprc5d	ENSMUSG00000030205	4.25576	5.41383e-08
Hint3	ENSMUSG00000019791	-1.18132	2.32349e-11
Mcam	ENSMUSG00000032135	-1.13443	0.00303572
Gsta3	ENSMUSG00000025934	3.41007	3.80037e-13
L3mbtl2	ENSMUSG00000022394	0.876878	2.01678e-26
Cmbl	ENSMUSG00000022235	-1.67437	1.21757e-07
Ikbke	ENSMUSG00000042349	1.73919	9.70201e-151
Lsm14b	ENSMUSG00000039108	0.941701	5.66163e-60
Ngef	ENSMUSG00000026259	-1.09235	9.65578e-06
Rab11fip1	ENSMUSG00000031488	3.07045	2.02137e-185
Sh3kbp1	ENSMUSG00000040990	1.64434	2.64784e-127
Kdsr	ENSMUSG00000009905	1.0393	2.98359e-69
Usp11	ENSMUSG00000031066	-2.30426	6.08682e-47
Cfap69	ENSMUSG00000040473	4.11359	8.50901e-63
Haus7	ENSMUSG00000031371	-1.82369	4.23324e-36
Lgalsl	ENSMUSG00000042363	-1.18572	1.8227e-69
Ndrg1	ENSMUSG00000005125	2.56315	0
Gucy1a2	ENSMUSG00000041624	-1.39551	5.10102e-06
Lrp1	ENSMUSG00000040249	1.1043	0
Jund	ENSMUSG00000071076	1.4416	4.81381e-42
Cfap126	ENSMUSG00000026649	-2.8749	6.75219e-06
Filip1l	ENSMUSG00000043336	1.64351	6.69667e-60
Syne3	ENSMUSG00000054150	-1.91521	1.18601e-78
Srcin1	ENSMUSG00000038453	4.51755	1.65469e-21
Tmem190	ENSMUSG00000013091	1.53815	0.0105187
Slc16a13	ENSMUSG00000044367	3.05248	1.44278e-12
Fut2	ENSMUSG00000055978	-2.16112	0.0313568
Spa17	ENSMUSG00000001948	-1.32769	0.00190013
Spg21	ENSMUSG00000032388	1.62439	7.1413e-205
Tmem170b	ENSMUSG00000087370	1.73944	1.14136e-74
Tbx10	ENSMUSG00000037477	4.00538	0.00406957
Hhipl2	ENSMUSG00000053461	-2.35524	0.0236102
Add3	ENSMUSG00000025026	1.86634	3.79296e-214
Sema3f	ENSMUSG00000034684	-1.81364	2.93509e-115
Spef1	ENSMUSG00000027329	1.39628	3.85487e-23
Sgcd	ENSMUSG00000020354	1.08261	2.2e-67
Hyal1	ENSMUSG00000010051	1.6394	5.59381e-59
Ccdc13	ENSMUSG00000079235	-2.65814	0.0209801
Adgra2	ENSMUSG00000031486	-1.58802	9.32494e-62
Amn	ENSMUSG00000021278	3.32427	0.00302458
Zbtb20	ENSMUSG00000022708	-0.9184	5.28612e-57
Map9	ENSMUSG00000033900	0.861898	3.43276e-11
Pitpnm1	ENSMUSG00000024851	1.72782	3.81919e-208
Id4	ENSMUSG00000021379	-1.87512	1.10694e-40
Adcy9	ENSMUSG00000005580	-0.894751	1.36503e-14
Stk10	ENSMUSG00000020272	1.94659	1.06768e-137
Ankrd29	ENSMUSG00000057766	-1.80042	2.21894e-23
Psd	ENSMUSG00000037126	2.93197	1.45692e-44
Rcn2	ENSMUSG00000032320	-0.853641	7.81541e-77
Pltp	ENSMUSG00000017754	-1.67685	6.4796e-143
Sgms2	ENSMUSG00000050931	1.76275	1.14925e-192
Slc7a2	ENSMUSG00000031596	3.14952	0
Slit2	ENSMUSG00000031558	2.6308	0
Chic2	ENSMUSG00000029229	0.857305	1.82453e-22
Slc19a3	ENSMUSG00000038496	1.69534	3.92137e-10
Celf5	ENSMUSG00000034818	-1.38213	5.02719e-06
Olfml3	ENSMUSG00000027848	-4.07534	0
Gle1	ENSMUSG00000019715	-1.04428	1.01934e-41
Kcna2	ENSMUSG00000040724	-6.01196	6.92379e-06
Rsph1	ENSMUSG00000024033	-1.22017	0.0359991
Hmgn5	ENSMUSG00000031245	-1.26032	9.49369e-19
Krtap1-5	ENSMUSG00000047253	-3.54414	0.00642562
Ulk4	ENSMUSG00000040936	-1.73489	2.02462e-10
Map3k20	ENSMUSG00000004085	1.29152	3.22275e-101
Actl10	ENSMUSG00000078129	-1.34138	0.0104632
Vgf	ENSMUSG00000037428	0.99138	0.0267858
Pfkfb3	ENSMUSG00000026773	3.17675	0
Plin2	ENSMUSG00000028494	1.39559	7.5021e-133
Ces2g	ENSMUSG00000031877	-0.858349	0.00312787
Fbxl22	ENSMUSG00000050503	2.9785	3.12849e-13
Usp29	ENSMUSG00000051527	-2.25643	4.16795e-13
Ivd	ENSMUSG00000027332	-1.14679	6.62443e-43
Rabgef1	ENSMUSG00000025340	1.20277	3.85418e-77
Fosl2	ENSMUSG00000029135	1.81932	0
Ror1	ENSMUSG00000035305	-2.93737	1.85543e-17
Shisal2b	ENSMUSG00000042655	5.17374	5.91166e-05
Limch1	ENSMUSG00000037736	-2.72173	4.10275e-187
Vim	ENSMUSG00000026728	-0.894667	1.54218e-229
Plaur	ENSMUSG00000046223	2.42861	3.77163e-195
Hykk	ENSMUSG00000035878	-1.47734	8.42614e-17
Tef	ENSMUSG00000022389	-1.41738	4.92371e-82
Ar	ENSMUSG00000046532	0.884867	5.12359e-17
Aloxe3	ENSMUSG00000020892	1.62732	1.39931e-05
Hoxd13	ENSMUSG00000001819	-2.5729	0.00181671
Tgfb3	ENSMUSG00000021253	-2.06174	3.55298e-280
Fgf1	ENSMUSG00000036585	1.79352	8.04064e-08
Arhgap27	ENSMUSG00000034255	1.26313	2.58881e-23
Dbp	ENSMUSG00000059824	-2.71159	1.99552e-98
Ebp	ENSMUSG00000031168	-1.04477	8.1964e-19
Nectin4	ENSMUSG00000006411	2.02312	0.00586562
Slc25a13	ENSMUSG00000015112	-1.12008	6.29733e-19
Pdia5	ENSMUSG00000022844	-1.4024	1.737e-107
Aldh3a1	ENSMUSG00000019102	4.311	0
Zbtb7b	ENSMUSG00000028042	1.10864	7.43675e-72
Nrbp2	ENSMUSG00000075590	-0.869272	8.23342e-13
Gas1	ENSMUSG00000052957	-2.53799	1.82921e-276
Cep78	ENSMUSG00000041491	-0.87339	7.32547e-06
Nog	ENSMUSG00000048616	-1.70765	1.07384e-37
Rab3il1	ENSMUSG00000024663	-3.21003	1.0424e-28
Pappa2	ENSMUSG00000073530	-2.999	5.72028e-24
Antxrl	ENSMUSG00000047441	2.91367	0.000428387
Pam	ENSMUSG00000026335	-0.984933	0
Shc4	ENSMUSG00000035109	3.14897	2.09668e-66
Otop1	ENSMUSG00000051596	3.90106	6.67523e-12
Ostf1	ENSMUSG00000024725	1.28283	1.08106e-179
Cilp2	ENSMUSG00000044006	-2.84181	8.33727e-60
Ache	ENSMUSG00000023328	4.82426	1.8406e-23
Entpd2	ENSMUSG00000015085	-1.66099	0.000548158
Agpat5	ENSMUSG00000031467	1.80887	1.81327e-112
Armc9	ENSMUSG00000062590	-0.877661	7.5907e-15
Spc24	ENSMUSG00000074476	-3.54636	3.03704e-61
Lrrc3b	ENSMUSG00000045201	2.39612	0.00779584
Arhgef11	ENSMUSG00000041977	1.07825	4.6998e-113
Zmat3	ENSMUSG00000027663	1.31515	7.24047e-288
Fxyd6	ENSMUSG00000066705	-4.43062	7.44666e-107
Kdelc1	ENSMUSG00000026047	-1.17345	1.79798e-30
St8sia6	ENSMUSG00000003418	-1.94901	1.24984e-08
Slc15a3	ENSMUSG00000024737	6.92217	4.87777e-30
Rnf180	ENSMUSG00000021720	2.54188	7.35184e-20
Rasl12	ENSMUSG00000041696	2.29815	3.08805e-136
Sorbs2	ENSMUSG00000031626	-1.19892	7.81388e-89
Galnt18	ENSMUSG00000038296	2.54193	2.91433e-178
Arhgef4	ENSMUSG00000037509	2.22597	5.60214e-112
Arhgap32	ENSMUSG00000041444	-0.889604	2.49785e-18
Mettl1	ENSMUSG00000006732	-0.878943	3.15297e-10
Ube2o	ENSMUSG00000020802	1.90937	0
Grid2ip	ENSMUSG00000010825	-4.60932	0.000367565
Epha3	ENSMUSG00000052504	-2.94877	5.99375e-47
Tent4b	ENSMUSG00000036779	1.05791	2.14198e-45
Hyi	ENSMUSG00000006395	-1.14333	9.46869e-25
Agfg2	ENSMUSG00000029722	-0.951976	2.32555e-22
Eya4	ENSMUSG00000010461	-2.12392	0
Atp2b4	ENSMUSG00000026463	2.35512	1.46849e-55
Hmgb1	ENSMUSG00000066551	-1.11674	4.92431e-169
Zfp131	ENSMUSG00000094870	1.05414	2.89253e-63
Rnf149	ENSMUSG00000048234	1.50074	3.55285e-69
Ankrd44	ENSMUSG00000052331	-2.46415	5.05552e-75
Tmem163	ENSMUSG00000026347	3.9611	0.000271675
Fam167a	ENSMUSG00000035095	-1.13013	1.73192e-09
Oxsr1	ENSMUSG00000036737	1.11124	3.32742e-151
Prim1	ENSMUSG00000025395	-1.85806	4.88215e-30
Lrrc9	ENSMUSG00000021090	-1.19061	0.0166082
Txndc2	ENSMUSG00000050612	4.26211	0.00891644
Lrrc4	ENSMUSG00000049939	-3.31543	2.60197e-09
Colca2	ENSMUSG00000079559	-1.05698	5.65678e-05
Zc3hav1l	ENSMUSG00000047749	-1.45387	1.22406e-50
Tmem221	ENSMUSG00000043664	2.02732	0.0035912
Ehd1	ENSMUSG00000024772	0.901119	8.20718e-123
Vstm5	ENSMUSG00000031937	2.06058	3.15817e-20
Hist1h1d	ENSMUSG00000052565	1.59201	0.000256692
Prtg	ENSMUSG00000036030	-1.42956	1.11176e-09
Kcnab2	ENSMUSG00000028931	0.945186	2.16037e-05
Raph1	ENSMUSG00000026014	2.44372	4.20765e-278
Perm1	ENSMUSG00000078486	3.21799	9.75047e-88
Mapkapk2	ENSMUSG00000016528	1.26257	3.77745e-218
Meox2	ENSMUSG00000036144	1.46977	3.44945e-120
Cys1	ENSMUSG00000062563	-2.60126	3.01882e-33
Plcl2	ENSMUSG00000038910	-1.15491	6.35333e-08
Gins1	ENSMUSG00000027454	-1.67777	2.38584e-09
Map2k7	ENSMUSG00000002948	0.8664	3.35769e-45
Ablim2	ENSMUSG00000029095	2.91248	2.136e-18
Dok5	ENSMUSG00000027560	1.86433	2.04824e-40
Itsn1	ENSMUSG00000022957	-0.895613	5.87156e-98
Tssk4	ENSMUSG00000007591	-2.26268	0.0111108
Neurl2	ENSMUSG00000039873	0.878605	1.91662e-05
Tspan10	ENSMUSG00000039691	3.33949	0.0246207
Rcsd1	ENSMUSG00000040723	-1.32803	5.82308e-06
Rasef	ENSMUSG00000043003	2.97973	2.61426e-09
Prr13	ENSMUSG00000023048	1.18195	7.85776e-131
Cers4	ENSMUSG00000008206	-0.98313	7.81991e-13
Sfxn4	ENSMUSG00000063698	-2.74668	2.87219e-15
Alkbh2	ENSMUSG00000044339	0.944708	2.56973e-07
Rnf19a	ENSMUSG00000022280	1.5573	3.97412e-246
Ndp	ENSMUSG00000040138	-4.43252	4.18973e-07
Spry4	ENSMUSG00000024427	1.51723	3.79853e-16
Ptprq	ENSMUSG00000035916	-4.41705	2.43562e-53
Pamr1	ENSMUSG00000027188	-1.76002	4.10415e-34
F8	ENSMUSG00000031196	-2.11181	1.51724e-18
Agrp	ENSMUSG00000005705	1.94344	0.00244887
Sntb1	ENSMUSG00000060429	3.26669	1.19795e-125
Pcsk2	ENSMUSG00000027419	1.86683	5.39513e-09
Trdmt1	ENSMUSG00000026723	-0.870391	0.00352594
Spcs3	ENSMUSG00000054408	0.851303	1.40026e-76
Hoxb9	ENSMUSG00000020875	0.939363	0.000887278
Rflnb	ENSMUSG00000020846	-1.93029	3.5106e-53
Nsl1	ENSMUSG00000062510	-1.33241	4.05117e-16
Abcc1	ENSMUSG00000023088	2.4859	0
Artn	ENSMUSG00000028539	2.47604	3.77402e-12
Evc	ENSMUSG00000029122	-1.04507	6.37072e-68
Apoe	ENSMUSG00000002985	-1.43313	6.90352e-62
Tceal9	ENSMUSG00000042712	-0.863175	4.21786e-100
Erg28	ENSMUSG00000021252	-1.25515	6.7636e-29
Pcdhb8	ENSMUSG00000045876	-2.22668	5.43172e-05
Tmem125	ENSMUSG00000050854	-1.92086	0.0220207
Zfp52	ENSMUSG00000051341	2.99051	1.29176e-181
Kntc1	ENSMUSG00000029414	-1.66786	7.79539e-36
Dgkh	ENSMUSG00000034731	1.80674	1.35749e-75
Arnt2	ENSMUSG00000015709	-0.990411	6.38368e-28
Rrad	ENSMUSG00000031880	1.99261	2.0079e-18
Alpk1	ENSMUSG00000028028	-1.31801	3.39292e-16
Hivep1	ENSMUSG00000021366	1.55188	5.7414e-112
Xylt1	ENSMUSG00000030657	0.920131	3.02949e-64
Rfc5	ENSMUSG00000029363	-1.10166	1.42948e-18
Cnn2	ENSMUSG00000004665	-1.2927	5.44137e-42
Wdr76	ENSMUSG00000027242	-0.859795	4.20839e-05
Bend5	ENSMUSG00000028545	2.61655	8.60979e-120
Fkbp14	ENSMUSG00000038074	-1.29598	6.56165e-75
Apmap	ENSMUSG00000033096	-1.4073	1.95657e-41
Creld1	ENSMUSG00000030284	1.62898	5.80191e-203
Rai2	ENSMUSG00000043518	3.42644	3.12528e-29
Cbarp	ENSMUSG00000035640	1.5114	3.52198e-50
Syn3	ENSMUSG00000059602	-1.47404	0.00537662
Atp8b1	ENSMUSG00000039529	-1.5937	5.71793e-16
Ush2a	ENSMUSG00000026609	3.81622	0.00605748
Acox1	ENSMUSG00000020777	1.08708	7.41708e-195
Grik2	ENSMUSG00000056073	5.92651	0.000141967
Mboat2	ENSMUSG00000020646	2.57985	1.21554e-170
Nuak2	ENSMUSG00000009772	-2.05306	1.46467e-56
Prx	ENSMUSG00000053198	-0.986101	3.06947e-17
Vkorc1	ENSMUSG00000096145	-2.1756	0.0260595
Erfe	ENSMUSG00000047443	-2.89655	3.43823e-45
Specc1	ENSMUSG00000042331	1.07516	3.24656e-42
Ppp2r2a	ENSMUSG00000022052	0.94258	6.1163e-90
Stac2	ENSMUSG00000017400	3.80335	0
Farp2	ENSMUSG00000034066	-0.930161	3.84203e-35
Zfp106	ENSMUSG00000027288	1.10165	0
Reps2	ENSMUSG00000040855	-4.04796	6.4304e-41
Spred3	ENSMUSG00000037239	2.52996	1.42206e-217
Mlh1	ENSMUSG00000032498	-1.09763	4.1722e-20
Endog	ENSMUSG00000015337	1.23842	1.17747e-21
Slc37a4	ENSMUSG00000032114	1.78842	1.75886e-166
Prag1	ENSMUSG00000050271	-1.00122	4.52771e-11
Slc2a5	ENSMUSG00000028976	-3.93663	2.43652e-05
Mpp5	ENSMUSG00000021112	1.48325	1.0015e-93
Hsph1	ENSMUSG00000029657	1.26538	2.77847e-55
Dyrk3	ENSMUSG00000016526	2.46719	4.49009e-23
Syt8	ENSMUSG00000031098	-3.73323	1.06659e-13
Wnt9a	ENSMUSG00000000126	2.23711	3.9197e-29
Tagln3	ENSMUSG00000022658	-3.97125	7.88497e-06
Osgepl1	ENSMUSG00000026096	0.956526	3.06938e-13
Mkx	ENSMUSG00000061013	-1.83868	3.85968e-45
Gls2	ENSMUSG00000044005	5.14391	1.96969e-109
Slitrk2	ENSMUSG00000036790	-2.06696	4.15932e-06
Gja3	ENSMUSG00000048582	-1.45674	0.00478589
Tpm4	ENSMUSG00000031799	0.931695	3.66275e-222
Trib1	ENSMUSG00000032501	0.910085	5.30222e-27
Cnnm4	ENSMUSG00000037408	0.973297	1.26957e-30
Fn3k	ENSMUSG00000025175	-3.26433	0.000827484
Nab1	ENSMUSG00000002881	1.43425	7.4498e-119
Kif2c	ENSMUSG00000028678	-2.84863	2.29936e-101
Recql4	ENSMUSG00000033762	-1.0869	2.74153e-09
Lrrc55	ENSMUSG00000075224	2.87488	0.0236553
Slc1a5	ENSMUSG00000001918	-2.13326	0
Dtx3l	ENSMUSG00000049502	-1.11334	1.3629e-10
Irx3	ENSMUSG00000031734	-1.51549	2.05201e-12
Aanat	ENSMUSG00000020804	2.75045	0.00811038
Trpm5	ENSMUSG00000009246	1.22279	6.90715e-06
Frrs1	ENSMUSG00000033386	1.02896	6.13642e-70
Pglyrp1	ENSMUSG00000030413	2.24126	3.64852e-05
Bora	ENSMUSG00000022070	-0.957821	5.09687e-13
Lhx2	ENSMUSG00000000247	-1.51855	7.35883e-05
Susd2	ENSMUSG00000006342	-1.10352	1.24781e-09
Ogdhl	ENSMUSG00000021913	-0.982861	6.28724e-26
Stmn4	ENSMUSG00000022044	4.64825	0.0064594
Uck2	ENSMUSG00000026558	1.85509	1.12236e-198
Sncb	ENSMUSG00000034891	9.05765	2.83635e-14
Gstm4	ENSMUSG00000027890	-0.98784	6.23616e-14
Coro6	ENSMUSG00000020836	1.12462	0.000179162
Ncapd2	ENSMUSG00000038252	-2.34269	3.64576e-203
Vopp1	ENSMUSG00000037788	1.03954	1.79385e-57
Cfap44	ENSMUSG00000071550	-3.06125	4.54566e-10
Mal2	ENSMUSG00000024479	4.67952	8.25083e-24
Wnk3	ENSMUSG00000041245	1.04807	1.39802e-05
Eda2r	ENSMUSG00000034457	1.6523	1.18028e-109
Egf	ENSMUSG00000028017	-1.56866	1.02197e-09
Sele	ENSMUSG00000026582	4.70708	0.000369371
Chst5	ENSMUSG00000031952	-3.09526	1.73188e-06
Cox6b2	ENSMUSG00000051811	-1.1273	1.64335e-07
Gprasp2	ENSMUSG00000072966	-2.14936	5.99727e-06
Sulf1	ENSMUSG00000016918	1.84548	0
Ackr4	ENSMUSG00000079355	-1.8115	0.000582149
Myh15	ENSMUSG00000092009	-3.51102	0.0119068
Vldlr	ENSMUSG00000024924	2.1208	0
Ralgps1	ENSMUSG00000038831	1.03597	4.16262e-10
Ptgfrn	ENSMUSG00000027864	1.30516	0
Mroh1	ENSMUSG00000022558	0.878559	1.71425e-134
Isg15	ENSMUSG00000035692	-2.85105	4.16152e-21
Slc26a8	ENSMUSG00000036196	-1.62461	0.00090164
Plgrkt	ENSMUSG00000016495	-0.99121	3.37628e-14
Vrk2	ENSMUSG00000064090	-0.91866	0.000282044
Rec8	ENSMUSG00000002324	-3.02048	3.4839e-07
Serpinb6b	ENSMUSG00000042842	-0.888412	0.00987686
Slc26a1	ENSMUSG00000046959	-0.97337	0.000100761
Lurap1	ENSMUSG00000028701	1.27651	5.41784e-10
Chst11	ENSMUSG00000034612	0.959996	1.33e-67
Rmdn2	ENSMUSG00000036368	1.12549	1.93147e-19
Syngr3	ENSMUSG00000007021	1.02533	0.0184288
Syt1	ENSMUSG00000035864	-7.59305	3.82473e-13
Bmt2	ENSMUSG00000042742	1.11889	2.09102e-88
Olr1	ENSMUSG00000030162	8.89002	1.62771e-13
Ppp1cc	ENSMUSG00000004455	1.13419	3.27285e-152
Slc4a4	ENSMUSG00000060961	2.20064	1.14758e-162
Wdr62	ENSMUSG00000037020	-1.49541	4.52177e-41
Crabp1	ENSMUSG00000032291	-0.919762	0.0243945
Hrct1	ENSMUSG00000071001	-2.74966	2.16304e-11
Prkd1	ENSMUSG00000002688	0.978578	8.34564e-20
Nfe2	ENSMUSG00000058794	-2.04495	0.0101611
Prrg4	ENSMUSG00000027171	2.07221	2.79115e-55
Ppl	ENSMUSG00000039457	-1.46335	1.07321e-05
Gpd1l	ENSMUSG00000050627	-0.962801	2.51356e-18
Trim66	ENSMUSG00000031026	-1.38645	2.16564e-10
Glipr2	ENSMUSG00000028480	0.953	2.49224e-63
Dmxl2	ENSMUSG00000041268	0.856236	8.31887e-13
Fbxo36	ENSMUSG00000073633	-2.02307	2.21164e-21
Ttbk1	ENSMUSG00000015599	1.0705	0.0374594
Oscp1	ENSMUSG00000042616	-0.931447	3.65144e-09
Cpa4	ENSMUSG00000039070	-1.73399	7.45841e-06
Faah	ENSMUSG00000034171	-1.94874	9.17162e-13
Rhog	ENSMUSG00000073982	0.912861	1.79255e-35
Slc35f1	ENSMUSG00000038602	-1.03358	0.0212098
Nkd2	ENSMUSG00000021567	3.09293	3.39691e-72
Rubcn	ENSMUSG00000035629	0.886409	2.48187e-39
Akap6	ENSMUSG00000061603	-2.57199	9.04857e-22
Pdp1	ENSMUSG00000049225	-2.72044	7.41418e-115
Gpr160	ENSMUSG00000037661	-0.880672	0.0367465
Ccna2	ENSMUSG00000027715	-2.57417	2.63223e-154
Rgs8	ENSMUSG00000042671	3.6152	0.0170417
Sat2	ENSMUSG00000069835	-2.01971	1.17116e-13
Ffar4	ENSMUSG00000054200	2.25245	0.0119204
Myod1	ENSMUSG00000009471	-5.23107	0.000121157
Gstt4	ENSMUSG00000009093	8.85406	2.67887e-13
Kank1	ENSMUSG00000032702	-0.922367	8.42809e-39
Kcnn2	ENSMUSG00000054477	-3.81427	3.76921e-05
Idh1	ENSMUSG00000025950	-1.6938	1.90692e-215
Bend6	ENSMUSG00000042182	1.74513	5.06569e-19
Me2	ENSMUSG00000024556	2.28889	0
Ncam2	ENSMUSG00000022762	-1.20055	0.0353502
Mmd2	ENSMUSG00000039533	-3.67364	0.0497197
Cntnap1	ENSMUSG00000017167	3.43198	1.80283e-221
Aldh1a2	ENSMUSG00000013584	3.58963	9.18159e-09
Sema5a	ENSMUSG00000022231	-1.19773	3.58315e-12
Sema4b	ENSMUSG00000030539	0.954338	1.46467e-26
Map7d3	ENSMUSG00000067878	-2.20422	1.09021e-34
Zfp641	ENSMUSG00000022987	-2.02391	4.22676e-14
Vrk1	ENSMUSG00000021115	-1.39535	4.13696e-26
Slitrk5	ENSMUSG00000033214	-1.476	8.30798e-38
Chrm3	ENSMUSG00000046159	3.66706	2.88833e-11
Ptrhd1	ENSMUSG00000096199	0.890069	7.11141e-05
Ska1	ENSMUSG00000036223	-3.32067	5.05849e-31
Fam129b	ENSMUSG00000026796	1.08998	1.08039e-172
Ank3	ENSMUSG00000069601	2.18784	1.70497e-71
Armc6	ENSMUSG00000002343	-1.04204	1.28856e-08
Angptl7	ENSMUSG00000028989	-1.0824	1.47221e-38
St3gal4	ENSMUSG00000032038	-1.52457	1.77321e-58
Tmem35a	ENSMUSG00000033578	-2.03485	0.000226403
Tfap2c	ENSMUSG00000028640	4.2329	0.0170321
Fbxw9	ENSMUSG00000008167	1.01777	3.29004e-39
Tfr2	ENSMUSG00000029716	1.13702	0.000384272
Megf9	ENSMUSG00000039270	-1.29807	6.42111e-49
Hp	ENSMUSG00000031722	5.72735	0
Spint1	ENSMUSG00000027315	2.95765	0.00254013
Rpa2	ENSMUSG00000028884	-1.5387	4.0072e-15
Sap30	ENSMUSG00000031609	1.44489	1.21033e-98
Clstn3	ENSMUSG00000008153	-1.04438	6.87014e-06
Slc18a1	ENSMUSG00000036330	-0.868923	0.0145379
Stxbp1	ENSMUSG00000026797	1.16924	7.24615e-74
Esr2	ENSMUSG00000021055	-1.20825	0.0178071
Tcof1	ENSMUSG00000024613	-1.20386	2.08063e-35
Cbln3	ENSMUSG00000040380	3.19071	2.3788e-07
Ntrk1	ENSMUSG00000028072	5.50159	8.17466e-06
Ifitm10	ENSMUSG00000045777	-4.4002	7.98997e-22
Cnot7	ENSMUSG00000031601	1.4224	1.30007e-61
Fut1	ENSMUSG00000008461	-2.32322	0.0207952
Slc39a6	ENSMUSG00000024270	0.907959	1.4818e-85
Tmem251	ENSMUSG00000046675	1.10397	1.91166e-12
Siah2	ENSMUSG00000036432	1.06059	7.12126e-17
Repin1	ENSMUSG00000052751	1.01388	1.50945e-43
Abca9	ENSMUSG00000041797	-3.81329	6.04234e-27
Ndufaf5	ENSMUSG00000027384	-0.994008	1.26546e-06
Frat2	ENSMUSG00000047604	1.63064	7.39113e-12
Gla	ENSMUSG00000031266	1.7634	6.57129e-175
Ddn	ENSMUSG00000059213	1.8583	0.000144317
Mast3	ENSMUSG00000031833	0.96221	7.33937e-17
Gstp1	ENSMUSG00000060803	1.46111	7.18898e-149
Relt	ENSMUSG00000008318	1.73119	1.19421e-25
Arhgef39	ENSMUSG00000051517	-1.51855	1.62865e-11
Klhdc8a	ENSMUSG00000042115	-1.78099	4.34207e-157
Tmeff2	ENSMUSG00000026109	2.32273	2.02488e-12
Traf3ip2	ENSMUSG00000019842	1.5967	9.70824e-63
Ifnar2	ENSMUSG00000022971	1.25071	6.12274e-37
Ppme1	ENSMUSG00000030718	1.98301	0
Itga7	ENSMUSG00000025348	2.83139	1.12603e-289
Tbc1d31	ENSMUSG00000022364	-1.42872	2.51016e-55
Cdkn2c	ENSMUSG00000028551	-1.17364	1.56053e-82
Slurp1	ENSMUSG00000022596	-1.648	7.50489e-28
Cecr2	ENSMUSG00000071226	2.55483	0.00302376
Dnajb6	ENSMUSG00000029131	1.13592	1.17298e-193
Rcor1	ENSMUSG00000037896	1.04953	2.36927e-55
Arsk	ENSMUSG00000021592	-0.986698	1.55821e-13
Lrrtm3	ENSMUSG00000042846	-0.960837	0.0402325
Nags	ENSMUSG00000048217	3.33555	5.40113e-08
Adgrl1	ENSMUSG00000013033	-1.23821	9.97188e-55
Haspin	ENSMUSG00000050107	-2.13373	2.05584e-11
Poli	ENSMUSG00000038425	-1.13526	3.17114e-11
Ccr10	ENSMUSG00000044052	-1.33851	0.00392223
Slc46a3	ENSMUSG00000029650	-2.38364	2.56886e-12
Saa4	ENSMUSG00000040017	7.17104	5.7052e-09
Foxp2	ENSMUSG00000029563	-1.14928	4.31533e-46
Efcab9	ENSMUSG00000044056	1.12669	0.0151633
Vcl	ENSMUSG00000021823	-1.7258	4.89215e-201
Trim7	ENSMUSG00000040350	1.40999	1.80437e-29
Pdxp	ENSMUSG00000116165	3.81564	3.68593e-52
Slc52a2	ENSMUSG00000022560	-0.870361	2.0225e-07
Anp32a	ENSMUSG00000032249	1.23978	1.06457e-107
Runx1t1	ENSMUSG00000006586	-0.889841	7.83141e-32
Ccdc170	ENSMUSG00000019767	-3.54	0.0194823
Ube2ql1	ENSMUSG00000052981	-2.64907	7.66097e-15
Lrrk1	ENSMUSG00000015133	-1.04681	4.31251e-108
Lrig3	ENSMUSG00000020105	-1.36445	1.10768e-53
Abca8a	ENSMUSG00000041828	-2.09085	3.80775e-05
Cfd	ENSMUSG00000061780	-2.07452	9.6605e-20
Maged2	ENSMUSG00000025268	-1.72092	1.47761e-235
Draxin	ENSMUSG00000029005	-1.60764	6.93476e-07
Nfe2l2	ENSMUSG00000015839	2.17511	0
Upb1	ENSMUSG00000033427	-4.12684	8.39066e-28
Fgd3	ENSMUSG00000037946	0.885688	1.1081e-13
Arih2	ENSMUSG00000064145	1.70952	4.41124e-194
Bcar1	ENSMUSG00000031955	1.40392	2.61466e-112
Slc30a10	ENSMUSG00000026614	2.85476	0.0370388
Bcor	ENSMUSG00000040363	1.56324	2.72374e-231
Dus4l	ENSMUSG00000020648	-1.25672	1.11299e-08
Cd93	ENSMUSG00000027435	2.7828	3.0742e-11
Cdca3	ENSMUSG00000023505	-3.15681	1.68381e-82
Exph5	ENSMUSG00000034584	-2.23483	0.00428902
Ppm1e	ENSMUSG00000046442	-2.30289	0.000239613
Tle2	ENSMUSG00000034771	-1.40253	2.44596e-38
Ptchd1	ENSMUSG00000041552	1.24808	2.85051e-05
Kcnq5	ENSMUSG00000028033	2.45536	4.43925e-147
Nup50	ENSMUSG00000016619	1.04691	2.36699e-99
Adamtsl3	ENSMUSG00000070469	-2.20484	9.95963e-116
Plppr1	ENSMUSG00000063446	-4.50005	0.000524983
Cenpn	ENSMUSG00000031756	-2.00719	6.75407e-25
Adamts10	ENSMUSG00000024299	-1.31659	2.64991e-41
Irf5	ENSMUSG00000029771	0.86845	0.00750184
Cep57l1	ENSMUSG00000019813	-1.22128	4.20513e-12
Gad1	ENSMUSG00000070880	8.81593	1.85076e-13
Mycl	ENSMUSG00000028654	1.36447	0.0211072
Maf	ENSMUSG00000055435	-2.60095	1.06392e-279
Plxdc2	ENSMUSG00000026748	0.882435	1.27692e-66
Srl	ENSMUSG00000022519	-1.14485	1.75347e-06
Klhl2	ENSMUSG00000031605	1.43487	5.61092e-50
Camk1d	ENSMUSG00000039145	1.20343	1.87366e-27
Metrnl	ENSMUSG00000039208	0.895312	3.74382e-55
Chdh	ENSMUSG00000015970	-2.14612	5.1301e-54
Mafg	ENSMUSG00000051510	1.42225	2.17252e-283
Dnph1	ENSMUSG00000040658	-1.30446	7.19569e-17
Fgd5	ENSMUSG00000034037	-5.42062	0.00178713
Ankrd9	ENSMUSG00000037904	1.47152	9.63779e-14
Tap2	ENSMUSG00000024339	-1.31888	7.51393e-20
Pigv	ENSMUSG00000043257	0.865808	4.55636e-12
Rcc1l	ENSMUSG00000061979	-1.05909	8.79456e-13
Pcbd1	ENSMUSG00000020098	-1.47741	6.08953e-06
Ldhb	ENSMUSG00000030246	-1.60279	1.87911e-111
Ranbp17	ENSMUSG00000040594	-1.59735	1.0886e-13
Pxdn	ENSMUSG00000020674	-1.28775	3.62769e-145
Snrpn	ENSMUSG00000102252	1.12122	9.13898e-09
Foxm1	ENSMUSG00000001517	-2.3028	1.01936e-135
Tmem63a	ENSMUSG00000026519	1.1673	3.26244e-55
Cystm1	ENSMUSG00000046727	2.23405	2.49854e-39
Vmp1	ENSMUSG00000018171	1.25318	1.90712e-71
Syn1	ENSMUSG00000037217	1.48371	2.06799e-07
Atp6v0a4	ENSMUSG00000038600	-4.31671	1.80236e-67
Fam110b	ENSMUSG00000049119	-1.98973	3.0344e-43
Zfp300	ENSMUSG00000031079	-1.02561	0.00524344
Klf14	ENSMUSG00000073209	-6.80831	1.69093e-08
Hmgb3	ENSMUSG00000015217	-2.35167	2.4118e-48
Zeb2	ENSMUSG00000026872	1.21328	8.21398e-121
Tmtc2	ENSMUSG00000036019	-1.85912	4.36898e-14
Cldn23	ENSMUSG00000055976	5.27638	4.88664e-05
Gpx7	ENSMUSG00000028597	-1.79168	1.23278e-162
Clec14a	ENSMUSG00000045930	-1.79029	1.12235e-28
Mppe1	ENSMUSG00000062526	-0.854617	1.45443e-15
Ctxn1	ENSMUSG00000048644	1.37884	6.87203e-14
Klf12	ENSMUSG00000072294	-0.93191	2.37845e-20
Gab1	ENSMUSG00000031714	-1.52099	1.04344e-67
Tm6sf2	ENSMUSG00000036151	-2.21052	0.00741163
Tmc8	ENSMUSG00000050106	1.42431	0.0153821
Carns1	ENSMUSG00000075289	-2.55987	4.59226e-81
Cpne7	ENSMUSG00000034796	2.87711	0.00143388
Qpct	ENSMUSG00000024084	1.319	1.98317e-27
Nxph3	ENSMUSG00000046719	1.20285	0.0396266
Racgap1	ENSMUSG00000023015	-2.50446	4.97828e-183
Slc16a10	ENSMUSG00000019838	1.65646	2.02612e-25
Tfap4	ENSMUSG00000005718	-0.87477	3.0414e-06
Scamp1	ENSMUSG00000021687	1.21728	8.655e-77
Rundc3a	ENSMUSG00000006575	0.960864	8.00999e-05
Pax9	ENSMUSG00000001497	1.14092	7.85535e-30
Timeless	ENSMUSG00000039994	-2.06429	1.14237e-48
Abca3	ENSMUSG00000024130	0.984502	8.47029e-59
Cmc2	ENSMUSG00000014633	-1.18165	2.96157e-18
Sardh	ENSMUSG00000009614	-2.85284	3.01909e-181
Efnb3	ENSMUSG00000003934	0.877244	0.0338637
Hey1	ENSMUSG00000040289	1.52324	3.47176e-13
H2afz	ENSMUSG00000037894	-0.928597	7.71266e-48
Tbl2	ENSMUSG00000005374	1.74983	2.33996e-94
Mocos	ENSMUSG00000039616	2.36296	1.42453e-90
Ankle1	ENSMUSG00000046295	-3.89343	8.11773e-15
Camk1	ENSMUSG00000030272	-1.05903	2.30875e-24
Zfand4	ENSMUSG00000042213	-2.19104	4.09488e-09
Idh2	ENSMUSG00000030541	-3.3494	0
Wdr17	ENSMUSG00000039375	-1.8991	6.06606e-05
Fgf9	ENSMUSG00000021974	7.36183	7.16526e-24
Tdrd3	ENSMUSG00000022019	-1.20337	3.937e-23
Kcnn1	ENSMUSG00000002908	-1.34868	2.0149e-10
Hspbap1	ENSMUSG00000022849	-0.869254	9.19603e-10
Kcnd1	ENSMUSG00000009731	-1.08643	2.64595e-22
Npr3	ENSMUSG00000022206	-2.82214	6.49771e-276
Lepr	ENSMUSG00000057722	1.25099	1.57136e-09
Stard13	ENSMUSG00000016128	-0.957945	2.58947e-16
Fam184b	ENSMUSG00000015879	3.48982	2.59128e-44
Nppb	ENSMUSG00000029019	6.36022	3.14451e-07
Cacnb3	ENSMUSG00000003352	1.80204	7.04231e-96
Fut10	ENSMUSG00000046152	-1.12313	1.16402e-43
Rela	ENSMUSG00000024927	1.53471	1.79031e-121
Socs5	ENSMUSG00000037104	0.946713	2.12253e-33
Pla2g4a	ENSMUSG00000056220	3.21642	4.65867e-156
Fxyd4	ENSMUSG00000004988	2.42327	0.000571649
Sh3tc1	ENSMUSG00000036553	1.17073	0.00170924
Ehbp1l1	ENSMUSG00000024937	0.919476	1.67597e-74
Slc7a5	ENSMUSG00000040010	-1.56123	1.42951e-61
Frmpd1	ENSMUSG00000035615	-4.78279	0.000109165
Wfikkn2	ENSMUSG00000044177	-1.86036	0.000339876
Asap3	ENSMUSG00000036995	-0.952043	9.89532e-15
Sash1	ENSMUSG00000015305	0.962062	2.99609e-244
Pimreg	ENSMUSG00000020808	-2.93802	4.70057e-39
Cstf2	ENSMUSG00000031256	0.942564	1.76588e-50
Smpdl3a	ENSMUSG00000019872	-0.898338	3.69669e-18
Nfia	ENSMUSG00000028565	-1.42336	6.60756e-49
Pou2f2	ENSMUSG00000008496	3.09062	1.64257e-09
Prkab2	ENSMUSG00000038205	1.14995	1.22892e-66
Echdc2	ENSMUSG00000028601	-1.38822	4.94116e-10
Vdr	ENSMUSG00000022479	1.27526	1.71317e-16
Hmcn1	ENSMUSG00000066842	-4.1633	4.1235e-45
Pianp	ENSMUSG00000030329	-3.40833	2.12821e-48
Ccnd1	ENSMUSG00000070348	-1.54592	0
Mapk12	ENSMUSG00000022610	-0.99193	2.59616e-09
Cep89	ENSMUSG00000023072	-1.05464	1.16563e-25
Znhit1	ENSMUSG00000059518	0.866209	1.60336e-28
Tmem119	ENSMUSG00000054675	-0.989088	9.74063e-41
Poc1a	ENSMUSG00000023345	-1.46513	2.03498e-13
Lrp4	ENSMUSG00000027253	-2.36565	1.05533e-100
Prlr	ENSMUSG00000005268	-3.5173	1.866e-26
Col4a5	ENSMUSG00000031274	-2.57305	0
Map3k9	ENSMUSG00000042724	0.860857	0.00906755
Smad9	ENSMUSG00000027796	-2.27361	6.36407e-98
Arhgap9	ENSMUSG00000040345	-2.00631	0.0415383
Btg1	ENSMUSG00000036478	2.40182	0
Mest	ENSMUSG00000051855	-5.79744	0
Mageh1	ENSMUSG00000047238	-1.11997	7.34971e-25
Pygl	ENSMUSG00000021069	2.09633	1.23448e-240
Clnk	ENSMUSG00000039315	-3.28684	0.0198827
Psma8	ENSMUSG00000036743	-1.06716	0.0223995
Epor	ENSMUSG00000006235	2.33007	0.00689598
Dhrs7	ENSMUSG00000021094	1.86965	1.64314e-75
Phkg1	ENSMUSG00000025537	-0.971327	0.0474161
Coro7	ENSMUSG00000039637	-1.30299	1.81503e-13
Hs3st5	ENSMUSG00000044499	4.13191	0.00153117
Fam102b	ENSMUSG00000040339	1.65491	4.27008e-195
Spag1	ENSMUSG00000037617	1.05278	2.67865e-06
Rab3ip	ENSMUSG00000064181	1.1395	1.7219e-26
Pcdhb19	ENSMUSG00000043313	-1.17369	1.58853e-05
Amh	ENSMUSG00000035262	1.53662	0.012633
Paqr5	ENSMUSG00000032278	1.93274	0.0481801
Dzip1	ENSMUSG00000042156	-1.41636	1.4363e-38
Mpped2	ENSMUSG00000016386	-1.92802	1.29361e-14
Myrf	ENSMUSG00000036098	-1.19465	1.95292e-05
Tmem132e	ENSMUSG00000020701	4.59028	2.84076e-16
Fdft1	ENSMUSG00000021273	-1.90826	7.16231e-109
Tenm2	ENSMUSG00000049336	-5.84074	1.53919e-05
Psmb8	ENSMUSG00000024338	-1.28816	0.00198666
Nedd4l	ENSMUSG00000024589	1.33022	2.03997e-64
Dnah6	ENSMUSG00000052861	3.36851	0.0126101
Sema6b	ENSMUSG00000001227	1.37308	4.28155e-37
Cc2d1b	ENSMUSG00000028582	-0.852076	1.69395e-18
Ppef2	ENSMUSG00000029410	1.64753	0.0320782
Kank4	ENSMUSG00000035407	1.35781	9.43105e-14
Hdgfl3	ENSMUSG00000025104	-1.59493	1.89448e-32
Ttpa	ENSMUSG00000073988	-1.38459	7.35652e-05
Ccin	ENSMUSG00000070999	2.24306	0.0207739
Kirrel3	ENSMUSG00000032036	-4.37713	6.42315e-32
Kng1	ENSMUSG00000022875	-1.30605	0.000619409
Foxl1	ENSMUSG00000097084	1.42507	3.47205e-05
Hfe	ENSMUSG00000006611	1.3413	2.97768e-119
Tgfa	ENSMUSG00000029999	-1.2744	1.11905e-27
Il19	ENSMUSG00000016524	5.09407	9.34182e-05
Sox13	ENSMUSG00000070643	-1.50962	7.95008e-08
Gas6	ENSMUSG00000031451	-2.14235	1.61637e-223
Dhx58	ENSMUSG00000017830	-1.82171	7.59717e-17
Pccb	ENSMUSG00000032527	-1.65835	9.32463e-52
Des	ENSMUSG00000026208	-3.2237	1.44316e-20
Zfp354c	ENSMUSG00000044807	-1.95897	6.46922e-49
Slc35g2	ENSMUSG00000070287	1.25429	7.01778e-07
Slc6a12	ENSMUSG00000030109	4.60006	1.71575e-35
Cflar	ENSMUSG00000026031	1.55288	1.19999e-78
Srgn	ENSMUSG00000020077	4.27987	8.9923e-70
Fam83d	ENSMUSG00000027654	-1.74247	3.21645e-31
Bdnf	ENSMUSG00000048482	2.3307	6.61299e-120
Abca17	ENSMUSG00000035435	2.60305	0.041643
Nr5a2	ENSMUSG00000026398	5.26477	0.000214485
Slc2a13	ENSMUSG00000036298	-1.0449	3.03572e-18
Mfsd9	ENSMUSG00000041945	2.67346	7.56081e-38
Soat1	ENSMUSG00000026600	1.84933	0
Plk3	ENSMUSG00000028680	2.17012	9.47523e-63
B4galt5	ENSMUSG00000017929	1.05866	1.2925e-53
Mcm6	ENSMUSG00000026355	-2.54105	1.41315e-120
Wwtr1	ENSMUSG00000027803	0.854043	6.75101e-66
Areg	ENSMUSG00000029378	5.92034	3.15709e-15
Tubg2	ENSMUSG00000045007	0.950722	3.25076e-10
Wbp1l	ENSMUSG00000047731	0.907214	1.76536e-173
Mettl7b	ENSMUSG00000025347	4.84095	1.37713e-10
Arhgef16	ENSMUSG00000029032	-2.04421	0.0133486
Pafah2	ENSMUSG00000037366	-0.962756	3.84478e-40
Cdh5	ENSMUSG00000031871	4.01271	0.000223645
Cradd	ENSMUSG00000045867	-1.06421	1.19775e-08
Ecm2	ENSMUSG00000043631	-3.61045	3.42427e-53
Dnajb1	ENSMUSG00000005483	0.982918	1.34161e-60
Htr1d	ENSMUSG00000070687	-6.01568	2.4478e-06
Ddb2	ENSMUSG00000002109	-0.999353	3.99342e-07
Tuba1a	ENSMUSG00000072235	-1.56796	3.58053e-106
Ribc2	ENSMUSG00000022431	-3.43466	0.0227638
Cox4i2	ENSMUSG00000009876	1.62897	2.00253e-49
Tk1	ENSMUSG00000025574	-1.78359	3.46748e-89
Cfb	ENSMUSG00000090231	6.11435	3.1165e-16
Il1rapl2	ENSMUSG00000059203	-2.85174	0.0122927
Antxr2	ENSMUSG00000029338	1.38511	1.8946e-150
Acpp	ENSMUSG00000032561	3.84557	6.05669e-30
Isoc1	ENSMUSG00000024601	-2.18182	5.27148e-45
Jak1	ENSMUSG00000028530	0.870026	7.46498e-242
Efcab7	ENSMUSG00000073791	-0.874126	0.00221314
Kcnh2	ENSMUSG00000038319	-2.36345	4.8135e-19
Tbc1d8	ENSMUSG00000003134	1.1232	2.41818e-06
Stbd1	ENSMUSG00000047963	-0.944527	2.54859e-21
Tex9	ENSMUSG00000090626	-1.08453	5.23622e-06
Nptx1	ENSMUSG00000025582	-2.85415	3.34301e-48
Txnrd1	ENSMUSG00000020250	1.9972	7.57856e-135
Acss3	ENSMUSG00000035948	-5.0491	4.7898e-20
Grhl1	ENSMUSG00000020656	-2.08574	0.000876581
Gnal	ENSMUSG00000024524	-0.934963	0.0194458
Zmiz1	ENSMUSG00000007817	1.40687	0
Ptpn5	ENSMUSG00000030854	6.124	7.00525e-09
Trim8	ENSMUSG00000025034	1.25253	3.05627e-56
Scn4a	ENSMUSG00000001027	1.66272	0.0499122
Cidea	ENSMUSG00000024526	-4.26432	0.000670971
Prkx	ENSMUSG00000035725	1.66992	5.84284e-34
Cxcr4	ENSMUSG00000045382	-1.5312	0.020266
Rfx8	ENSMUSG00000057173	-3.87513	0.00476139
Fli1	ENSMUSG00000016087	-0.862616	0.00248035
Hacl1	ENSMUSG00000021884	-2.0462	0.00250601
Ska2	ENSMUSG00000020492	-1.6196	2.70539e-33
Lbh	ENSMUSG00000024063	1.95004	6.64434e-255
Nrp2	ENSMUSG00000025969	1.59271	0
Prps1	ENSMUSG00000031432	-1.55516	1.84203e-42
Ccnt1	ENSMUSG00000011960	1.06447	9.33689e-78
Diras1	ENSMUSG00000043670	-1.78061	0.0178676
Slc39a12	ENSMUSG00000036949	-2.27079	0.0262728
Acot9	ENSMUSG00000025287	1.05865	1.97952e-47
Csad	ENSMUSG00000023044	-1.18436	3.62223e-61
Asxl3	ENSMUSG00000045215	-1.2983	0.0243745
Kcnb1	ENSMUSG00000050556	5.64977	0
Acy1	ENSMUSG00000023262	-0.902976	2.40417e-09
Ncmap	ENSMUSG00000043924	-5.52607	9.58192e-26
Nanos1	ENSMUSG00000072437	2.10183	8.91199e-14
Gpr141	ENSMUSG00000053101	-3.81904	0.00447364
Sav1	ENSMUSG00000021067	1.01616	2.31878e-72
Abhd17a	ENSMUSG00000003346	0.909167	9.4219e-67
Yars2	ENSMUSG00000022792	0.943203	9.25243e-16
Slc52a3	ENSMUSG00000027463	-4.70157	0.000416475
Tmem176b	ENSMUSG00000029810	1.75763	0
Ercc5	ENSMUSG00000026048	1.03906	1.90274e-34
Kpna2	ENSMUSG00000018362	-1.45809	1.24041e-172
Nebl	ENSMUSG00000053702	-2.63313	1.29602e-17
Arid3b	ENSMUSG00000004661	1.38284	3.00699e-12
Shroom1	ENSMUSG00000018387	-1.09909	3.95768e-12
Man2a2	ENSMUSG00000038886	-1.21123	1.99665e-107
Dcps	ENSMUSG00000032040	-1.04359	3.73809e-13
Nrap	ENSMUSG00000049134	-1.51426	2.06329e-18
Col6a2	ENSMUSG00000020241	-1.4669	0
Cul7	ENSMUSG00000038545	-0.914242	1.73354e-56
Kbtbd8	ENSMUSG00000030031	1.27235	0.00165785
Tmem18	ENSMUSG00000043061	-1.0914	2.76867e-51
Svop	ENSMUSG00000042078	2.40169	3.96565e-07
Ptgs1	ENSMUSG00000047250	2.50654	0
Plekhb1	ENSMUSG00000030701	-1.77127	1.75015e-05
Aldh1a7	ENSMUSG00000024747	-6.54663	6.53011e-85
Gapdh	ENSMUSG00000057666	2.04165	0
Alas2	ENSMUSG00000025270	-1.74876	0.0097242
Etv4	ENSMUSG00000017724	1.82713	1.51609e-14
Cplx2	ENSMUSG00000025867	-1.29944	7.29683e-19
Pms1	ENSMUSG00000026098	-1.17679	8.10989e-08
Anxa8	ENSMUSG00000021950	1.18761	6.7159e-173
Sox9	ENSMUSG00000000567	-1.04376	5.93776e-38
Nell2	ENSMUSG00000022454	-3.08726	8.27683e-16
Ppp1r36	ENSMUSG00000052221	-2.28716	0.000441797
Tbc1d21	ENSMUSG00000036244	-4.39833	0.000890763
Tiparp	ENSMUSG00000034640	1.57308	3.77481e-228
Nkx2-2	ENSMUSG00000027434	3.37108	0.0107105
Asb2	ENSMUSG00000021200	-5.29849	2.98625e-05
St3gal6	ENSMUSG00000022747	-1.33381	4.55443e-13
Lhfpl1	ENSMUSG00000041700	-2.67112	0.0401416
Rhoq	ENSMUSG00000024143	1.48478	2.61002e-213
Zfp872	ENSMUSG00000074472	-4.15184	0.00777273
Fig4	ENSMUSG00000038417	-0.932118	9.17606e-46
Cep70	ENSMUSG00000056267	-2.26263	2.14994e-14
Dtx1	ENSMUSG00000029603	1.86467	8.72937e-08
Ppp1r3b	ENSMUSG00000046794	3.35603	2.92781e-196
Afg3l2	ENSMUSG00000024527	1.29613	7.40429e-246
Slc22a15	ENSMUSG00000033147	-1.43876	4.29495e-12
Gapdhs	ENSMUSG00000061099	1.55592	1.50798e-10
Ssc5d	ENSMUSG00000035279	-1.67165	2.81415e-127
Jakmip3	ENSMUSG00000056856	4.22318	5.16361e-66
Gnas	ENSMUSG00000027523	-0.992886	5.60908e-13
Jup	ENSMUSG00000001552	-1.3872	9.32035e-34
Atxn7l2	ENSMUSG00000048997	1.38913	2.14687e-40
Pcsk9	ENSMUSG00000044254	-1.69909	7.72395e-12
Gja1	ENSMUSG00000050953	2.63438	0
Lysmd2	ENSMUSG00000032184	-1.51936	3.835e-15
Gxylt2	ENSMUSG00000030074	-2.09522	4.78166e-60
Fermt2	ENSMUSG00000037712	1.44601	2.51268e-101
Celf2	ENSMUSG00000002107	1.11818	6.63909e-118
Rbm38	ENSMUSG00000027510	2.34528	1.3781e-22
Eef1a2	ENSMUSG00000016349	-0.929964	1.53022e-14
Fjx1	ENSMUSG00000075012	-1.51314	8.7513e-15
Epha1	ENSMUSG00000029859	-2.29148	6.87734e-05
Lrrn1	ENSMUSG00000034648	-2.20429	1.38863e-06
Gnat2	ENSMUSG00000009108	-0.877967	0.0418984
Hpcal1	ENSMUSG00000071379	1.09444	1.21787e-20
Ank1	ENSMUSG00000031543	-1.46319	8.11172e-16
Hddc3	ENSMUSG00000030532	-1.44384	0.0161142
Iglon5	ENSMUSG00000013367	-1.17209	0.00453456
Ninj1	ENSMUSG00000037966	0.954664	1.0952e-74
Slc2a3	ENSMUSG00000003153	2.86041	1.6261e-150
Osbpl3	ENSMUSG00000029822	1.07182	3.73594e-34
Gucy2g	ENSMUSG00000055523	2.5407	0.0310167
Glb1l	ENSMUSG00000026200	-0.998996	4.50247e-14
Plekhg4	ENSMUSG00000014782	-2.598	1.48198e-28
Rnf217	ENSMUSG00000063760	2.57936	3.22104e-164
Fgf18	ENSMUSG00000057967	1.40697	5.99285e-13
Mocs1	ENSMUSG00000064120	0.865107	3.41284e-30
Orai2	ENSMUSG00000039747	2.78842	2.44689e-275
Dkk3	ENSMUSG00000030772	-2.16156	0
Agbl2	ENSMUSG00000040812	-1.92239	1.29006e-19
Atg2b	ENSMUSG00000041341	0.977875	1.34708e-84
Abr	ENSMUSG00000017631	1.36864	3.60154e-144
Slc6a17	ENSMUSG00000027894	2.94221	1.35283e-173
Cnnm1	ENSMUSG00000025189	1.86569	1.65441e-40
Hpx	ENSMUSG00000030895	2.28189	1.02316e-14
Rnft1	ENSMUSG00000020521	1.82726	4.21128e-241
Adam11	ENSMUSG00000020926	-0.909848	0.000709788
Arxes2	ENSMUSG00000048040	-1.70517	1.91538e-28
Sntg1	ENSMUSG00000025909	1.74157	0.0002062
F5	ENSMUSG00000026579	4.36094	3.01724e-145
Slc2a8	ENSMUSG00000026791	1.5539	1.74258e-107
Dpysl4	ENSMUSG00000025478	-2.30982	8.23008e-18
Gpd2	ENSMUSG00000026827	0.869985	1.5492e-28
Fam13a	ENSMUSG00000037709	-1.90709	3.58161e-12
Ctnnd2	ENSMUSG00000022240	1.86262	4.06917e-10
Cmss1	ENSMUSG00000022748	-0.995884	7.39183e-07
Lonrf1	ENSMUSG00000039633	1.55724	9.5374e-23
Fgf12	ENSMUSG00000022523	-2.28542	0.00112244
Stmn2	ENSMUSG00000027500	-1.00611	0.00195122
Nfkbib	ENSMUSG00000030595	1.10114	2.95974e-33
Sec16b	ENSMUSG00000026589	-3.50945	4.5186e-154
Atoh8	ENSMUSG00000037621	-1.20362	1.29681e-51
Tll2	ENSMUSG00000025013	4.91677	5.688e-06
Rhpn2	ENSMUSG00000030494	1.40949	1.32736e-06
Ifi47	ENSMUSG00000078920	-1.59429	0.0111396
Zbed5	ENSMUSG00000034173	-1.92147	1.69612e-16
Ifngr2	ENSMUSG00000022965	1.06212	1.12326e-41
Gpr84	ENSMUSG00000063234	8.8305	1.12483e-13
Tesc	ENSMUSG00000029359	-1.97869	0.00746781
Grpel1	ENSMUSG00000029198	0.974361	4.45535e-27
Ccdc74a	ENSMUSG00000041617	-0.86375	1.00907e-07
Ephb3	ENSMUSG00000005958	-1.46871	1.03028e-40
Lyrm9	ENSMUSG00000072640	1.3934	7.68317e-11
Mgat5	ENSMUSG00000036155	1.70034	1.03929e-137
Cast	ENSMUSG00000021585	1.61836	0
Gpm6b	ENSMUSG00000031342	1.60943	0
Galnt14	ENSMUSG00000024064	-1.01663	0.000432559
Lhx5	ENSMUSG00000029595	2.85591	0.0143274
Cd9	ENSMUSG00000030342	0.855476	1.40706e-106
Rilp	ENSMUSG00000038195	-1.28791	8.63343e-07
Slc15a4	ENSMUSG00000029416	1.11373	3.73156e-34
Bace2	ENSMUSG00000040605	-1.12525	1.38784e-06
C1ql2	ENSMUSG00000036907	-3.63829	0.00653481
Zswim6	ENSMUSG00000032846	2.17426	5.00691e-73
Il13ra1	ENSMUSG00000017057	3.42531	0
Rgcc	ENSMUSG00000022018	4.42472	7.02276e-80
Wdfy4	ENSMUSG00000051506	-2.58917	0.0063555
Patj	ENSMUSG00000061859	-1.49734	2.65303e-75
Creg2	ENSMUSG00000050967	5.71129	4.46798e-06
Birc5	ENSMUSG00000017716	-2.48572	7.44329e-44
Gbp3	ENSMUSG00000028268	-2.62414	2.99162e-08
Car9	ENSMUSG00000028463	4.86045	0
Aff3	ENSMUSG00000037138	-3.81458	0
Rin3	ENSMUSG00000044456	-1.64025	1.00364e-20
Pmvk	ENSMUSG00000027952	-1.3795	6.68779e-35
Plch1	ENSMUSG00000036834	-1.43009	0.0371925
Spag6	ENSMUSG00000037708	-1.21318	0.0252002
Sema7a	ENSMUSG00000038264	3.15064	1.33767e-07
Brsk1	ENSMUSG00000035390	0.896271	2.77009e-12
Rims2	ENSMUSG00000037386	-1.67285	0.00497914
Ednra	ENSMUSG00000031616	-2.17106	3.6872e-29
Elovl6	ENSMUSG00000041220	-2.60658	1.92641e-126
Pfkfb1	ENSMUSG00000025271	-0.904606	0.03394
Phpt1	ENSMUSG00000036504	1.42028	0.000555025
Slc41a1	ENSMUSG00000013275	1.03772	4.42693e-42
Galnt2	ENSMUSG00000089704	-1.2968	0.0221667
Aldh1l1	ENSMUSG00000030088	-3.27207	7.37972e-72
Gimap6	ENSMUSG00000047867	2.38948	9.17441e-09
Hmgcs2	ENSMUSG00000027875	-3.51422	0.0231762
Copz2	ENSMUSG00000018672	-1.09485	2.39417e-63
Vkorc1l1	ENSMUSG00000066735	-0.95888	1.79877e-39
Acta1	ENSMUSG00000031972	-1.60023	0.00110469
Zmynd10	ENSMUSG00000010044	3.52374	1.71477e-06
Magohb	ENSMUSG00000030188	-1.31566	4.3743e-08
Siglec1	ENSMUSG00000027322	1.97785	8.44907e-05
Fam221b	ENSMUSG00000043633	-2.17169	0.0105943
Otog	ENSMUSG00000009487	-0.977646	0.00195056
Rora	ENSMUSG00000032238	2.3724	1.93609e-242
Tsr3	ENSMUSG00000015126	1.22	2.48417e-26
Trim21	ENSMUSG00000030966	-0.947013	1.04709e-07
Rbp4	ENSMUSG00000024990	1.99172	1.19387e-92
Slc2a6	ENSMUSG00000036067	2.25337	8.50369e-42
Cdc25c	ENSMUSG00000044201	-1.88484	2.45966e-16
Cd200	ENSMUSG00000022661	1.10953	6.74583e-05
Col26a1	ENSMUSG00000004415	-4.50477	3.18891e-07
Tmem206	ENSMUSG00000026627	0.969573	1.25598e-23
Aadat	ENSMUSG00000057228	-1.77124	0.0224593
Elf3	ENSMUSG00000003051	2.40661	0.00061454
Rab27a	ENSMUSG00000032202	-2.23416	8.71935e-15
Lefty2	ENSMUSG00000066652	3.8904	0.00760646
Uba7	ENSMUSG00000032596	-1.60137	4.38321e-06
Arpin	ENSMUSG00000039043	-0.950286	5.04483e-23
Cdkn1a	ENSMUSG00000023067	2.60559	0
Cfap43	ENSMUSG00000044948	3.13688	0
Clic5	ENSMUSG00000023959	1.34543	0.00166537
Mcmdc2	ENSMUSG00000046101	-1.69606	0.0364562
Insr	ENSMUSG00000005534	0.870699	5.73961e-28
Wdr35	ENSMUSG00000066643	-1.33707	1.20653e-61
Slc16a6	ENSMUSG00000041920	1.24084	1.92852e-09
Tmem88	ENSMUSG00000045377	-2.02341	5.39453e-10
Trip13	ENSMUSG00000021569	-2.05906	9.55321e-16
Lgals2	ENSMUSG00000043501	-2.52957	1.82582e-07
Nme1	ENSMUSG00000037601	-0.872631	2.9055e-10
A3galt2	ENSMUSG00000028794	2.06653	0.000702568
Ppp1r10	ENSMUSG00000039220	1.31727	8.47897e-41
C2cd2l	ENSMUSG00000032120	0.857621	7.06926e-21
Ptpn22	ENSMUSG00000027843	4.49323	3.79228e-27
Inf2	ENSMUSG00000037679	1.21911	1.6617e-181
Rnf145	ENSMUSG00000019189	1.17247	7.06945e-63
Plod2	ENSMUSG00000032374	1.80132	0
Nr4a3	ENSMUSG00000028341	4.54805	2.72423e-65
Nov	ENSMUSG00000037362	-2.6012	0
Nup62cl	ENSMUSG00000072944	1.72679	0.00584867
Adgrg2	ENSMUSG00000031298	0.988068	7.73186e-22
Sipa1l1	ENSMUSG00000042700	1.36988	2.76227e-41
Dmrta1	ENSMUSG00000043753	-3.05057	1.54173e-09
Mccc1	ENSMUSG00000027709	-0.873439	1.357e-08
Micall1	ENSMUSG00000033039	1.04647	1.7175e-65
Ecscr	ENSMUSG00000073599	1.66228	0.0285176
Ppm1j	ENSMUSG00000002228	2.89191	1.87404e-09
Rab20	ENSMUSG00000031504	1.77728	2.41837e-08
Clcn5	ENSMUSG00000004317	1.0447	1.02096e-165
Greb1l	ENSMUSG00000042942	-1.58612	1.5998e-09
Trappc6a	ENSMUSG00000002043	1.22029	1.06418e-46
Nynrin	ENSMUSG00000075592	-1.98608	2.83951e-69
Cela1	ENSMUSG00000023031	-2.06854	4.11076e-09
Slco3a1	ENSMUSG00000025790	2.36678	4.85313e-236
Sox18	ENSMUSG00000046470	-3.70043	0.00681384
Trank1	ENSMUSG00000062296	-1.33114	0.0256013
Gjb3	ENSMUSG00000042367	-5.96119	1.76325e-06
Pde1b	ENSMUSG00000022489	1.20023	2.57239e-07
Shmt1	ENSMUSG00000020534	-1.40491	1.89476e-14
Cdca5	ENSMUSG00000024791	-1.03999	1.00924e-10
Dnajc5	ENSMUSG00000000826	1.36129	2.59492e-191
Hk2	ENSMUSG00000000628	3.27959	0
Tceal5	ENSMUSG00000054034	-2.4117	7.43856e-12
Dlk2	ENSMUSG00000047428	-2.19947	6.61572e-21
Rab6a	ENSMUSG00000030704	1.04864	1.79305e-239
Lrrc24	ENSMUSG00000033707	3.08396	0.0169957
Tmem117	ENSMUSG00000063296	-1.61366	6.9357e-10
Ttc8	ENSMUSG00000021013	-0.965402	2.73112e-14
Peak1	ENSMUSG00000074305	2.59523	0
Cldn3	ENSMUSG00000070473	4.47633	3.13674e-23
Plxdc1	ENSMUSG00000017417	-3.48932	6.86854e-50
Moxd1	ENSMUSG00000020000	0.931475	0.00012371
Tjp2	ENSMUSG00000024812	1.47555	9.2934e-34
Chsy3	ENSMUSG00000058152	-1.32202	4.32903e-16
Cand2	ENSMUSG00000030319	-1.17088	1.51965e-31
Rundc3b	ENSMUSG00000040570	3.74592	1.08787e-41
Exd1	ENSMUSG00000048647	0.854607	0.0172671
Macc1	ENSMUSG00000041886	4.54477	3.24653e-06
P4ha3	ENSMUSG00000051048	-2.88974	2.24088e-155
Sox11	ENSMUSG00000063632	1.19117	8.22099e-12
Lef1	ENSMUSG00000027985	-3.75909	1.81578e-11
Diaph1	ENSMUSG00000024456	0.859449	3.19316e-26
Ccdc71l	ENSMUSG00000090946	1.20442	7.77742e-37
Maoa	ENSMUSG00000025037	-1.34758	1.31778e-101
Haus4	ENSMUSG00000022177	-1.5959	4.59639e-48
Acer2	ENSMUSG00000038007	2.3352	2.55131e-08
Tox	ENSMUSG00000041272	-1.46853	3.23808e-44
Sv2a	ENSMUSG00000038486	-1.28124	4.32929e-09
Paqr3	ENSMUSG00000055725	-1.14455	3.87214e-12
Bcl11b	ENSMUSG00000048251	-2.4747	0.00047733
Ephx2	ENSMUSG00000022040	-3.07853	1.29919e-17
S1pr1	ENSMUSG00000045092	1.12591	1.42808e-12
Mlkl	ENSMUSG00000012519	1.53603	7.49796e-42
Thbs1	ENSMUSG00000040152	-1.24718	1.95658e-282
Stat6	ENSMUSG00000002147	1.11299	1.55687e-86
Eno1	ENSMUSG00000063524	1.53606	0
Cox7a1	ENSMUSG00000074218	2.29491	6.31829e-12
Fam114a1	ENSMUSG00000029185	-1.44695	3.68697e-255
Zbtb43	ENSMUSG00000026788	1.25984	2.6271e-63
Tbxa2r	ENSMUSG00000034881	-4.67118	2.59474e-13
Pip5k1b	ENSMUSG00000024867	4.6477	1.16701e-09
Gcsh	ENSMUSG00000034424	-0.960268	1.80112e-17
Dnajc17	ENSMUSG00000034278	-0.956914	1.9882e-05
Lsp1	ENSMUSG00000018819	-4.30335	3.98093e-253
Kif24	ENSMUSG00000028438	-1.72162	1.54648e-16
Sla2	ENSMUSG00000027636	2.35674	0.0245985
Hopx	ENSMUSG00000059325	-1.16244	0.000551854
Cntrl	ENSMUSG00000057110	-1.16392	2.93476e-26
Gpr176	ENSMUSG00000040133	1.68681	1.07241e-57
Gdf5	ENSMUSG00000038259	2.65386	1.54188e-148
Retn	ENSMUSG00000012705	-2.50796	0.000332669
Bdh1	ENSMUSG00000046598	-1.43087	7.48867e-13
Iqgap3	ENSMUSG00000028068	-2.80299	7.7634e-56
Scrn2	ENSMUSG00000020877	-1.26679	1.73424e-15
Ifit3	ENSMUSG00000074896	-5.08001	7.25202e-39
Senp7	ENSMUSG00000052917	-0.901225	1.31335e-25
Rcbtb2	ENSMUSG00000022106	-1.45577	4.01855e-71
Ccl9	ENSMUSG00000019122	-1.36537	0.00184076
Mafk	ENSMUSG00000018143	1.37008	3.96354e-42
Dnmt3b	ENSMUSG00000027478	-0.902085	0.00361837
Cacna1a	ENSMUSG00000034656	-1.71318	1.33755e-57
Mab21l1	ENSMUSG00000056947	-1.55921	1.50781e-16
Cd151	ENSMUSG00000025510	1.14972	2.61051e-233
Zwilch	ENSMUSG00000032400	-1.39437	1.57773e-30
Npas1	ENSMUSG00000001988	2.80852	2.48519e-30
Qpctl	ENSMUSG00000030407	0.931061	4.34894e-33
Pygo1	ENSMUSG00000034910	-0.897602	1.8908e-26
Plk1	ENSMUSG00000030867	-2.79176	1.81321e-115
Mum1l1	ENSMUSG00000042515	-1.60534	2.91133e-43
Mlph	ENSMUSG00000026303	1.85063	2.40307e-24
Dock8	ENSMUSG00000052085	-1.28708	1.51529e-35
Plxnd1	ENSMUSG00000030123	0.921	3.2273e-21
Calhm6	ENSMUSG00000046031	-2.64929	0.00124817
Gzmm	ENSMUSG00000054206	2.11701	8.79873e-08
Rph3al	ENSMUSG00000020847	3.36294	2.2845e-05
Hip1r	ENSMUSG00000000915	0.91882	3.68022e-13
Rbpjl	ENSMUSG00000017007	-4.58448	0.000105997
Spidr	ENSMUSG00000041974	2.37162	2.37043e-202
Akap13	ENSMUSG00000066406	1.00846	3.05083e-79
Gpr137c	ENSMUSG00000049092	1.44674	6.68355e-08
Cntn6	ENSMUSG00000030092	-4.02896	0.0246675
Acod1	ENSMUSG00000022126	5.8163	2.89695e-06
Ccdc34	ENSMUSG00000027160	-1.66357	7.82635e-31
Rbm46	ENSMUSG00000033882	-1.97922	0.00152798
Lca5l	ENSMUSG00000045275	-1.57415	1.20872e-09
Nup85	ENSMUSG00000020739	-1.33957	5.8005e-38
Tmem132c	ENSMUSG00000034324	2.22653	1.4074e-24
Gpr35	ENSMUSG00000026271	7.84294	4.22025e-107
Lamb2	ENSMUSG00000052911	-0.988558	0
Ada	ENSMUSG00000017697	-1.57135	5.43122e-14
Xpnpep1	ENSMUSG00000025027	1.41082	1.13811e-116
Kif12	ENSMUSG00000028357	-4.78704	0.000183196
Il1rn	ENSMUSG00000026981	-3.06516	5.46166e-230
Cmklr1	ENSMUSG00000042190	-3.13918	9.02585e-49
Depdc7	ENSMUSG00000027173	1.03686	0.00927523
Hhip	ENSMUSG00000064325	-1.03457	0.000113347
Lypd6	ENSMUSG00000050447	-3.43075	0.0210304
Necab1	ENSMUSG00000040536	-3.70598	0.00863639
Sox5	ENSMUSG00000041540	0.874864	1.31373e-48
Lpar2	ENSMUSG00000031861	-1.82514	1.05133e-30
Flt4	ENSMUSG00000020357	3.916	2.07736e-74
Hmgn1	ENSMUSG00000040681	-0.940376	1.31904e-41
Jag2	ENSMUSG00000002799	2.09448	1.26623e-08
Pcyox1l	ENSMUSG00000024579	-1.58335	2.94576e-12
Skp2	ENSMUSG00000054115	-1.08777	1.57802e-20
Abl2	ENSMUSG00000026596	1.44777	3.07171e-209
Dhrs9	ENSMUSG00000027068	-1.85816	1.4217e-92
Cdc42bpg	ENSMUSG00000024769	0.971115	4.20514e-78
Atp6v0b	ENSMUSG00000033379	0.886658	5.96729e-58
Dbi	ENSMUSG00000026385	-1.24818	1.40963e-119
Hs6st2	ENSMUSG00000062184	-1.18314	3.68852e-107
Eif5a2	ENSMUSG00000050192	-0.96569	2.42476e-17
Kcna6	ENSMUSG00000038077	-4.01003	1.32604e-54
Nap1l4	ENSMUSG00000059119	1.14062	3.37341e-147
Slc35d2	ENSMUSG00000033114	-1.00043	6.15401e-05
Lrrfip1	ENSMUSG00000026305	1.12865	4.71474e-147
Acsbg1	ENSMUSG00000032281	5.67449	5.3777e-09
Higd1a	ENSMUSG00000038412	2.43585	0
Acap1	ENSMUSG00000001588	3.83868	0.000767943
Ldhd	ENSMUSG00000031958	-1.65855	5.37104e-11
Ccrl2	ENSMUSG00000043953	2.47908	0.00345912
Ppp1r3e	ENSMUSG00000072494	3.51247	6.25508e-146
Corin	ENSMUSG00000005220	2.61262	0.00040498
Spata18	ENSMUSG00000029155	-1.84648	0.0173123
Susd4	ENSMUSG00000038576	-1.27065	0.0012998
Gemin2	ENSMUSG00000060121	-1.21481	4.76885e-10
Ppwd1	ENSMUSG00000021713	-0.90115	4.20814e-09
Ifitm2	ENSMUSG00000060591	0.864154	2.43771e-17
Ptx3	ENSMUSG00000027832	2.01891	0
Cep41	ENSMUSG00000029790	-2.11561	5.0026e-46
Lsm5	ENSMUSG00000091625	-0.987248	4.11239e-10
Nkx3-2	ENSMUSG00000049691	-1.23863	8.62626e-08
Pcdhb20	ENSMUSG00000046191	-1.05026	0.000246424
Pgap1	ENSMUSG00000073678	-1.02246	2.79528e-10
Bcl2l2	ENSMUSG00000089682	1.35375	5.9174e-169
Ptpre	ENSMUSG00000041836	2.54889	1.06533e-42
Fstl1	ENSMUSG00000022816	1.32598	0
Parp9	ENSMUSG00000022906	-1.26896	1.95434e-07
Palm3	ENSMUSG00000047986	-2.68314	0.00011509
1700020D05Rik	ENSMUSG00000100937	-1.76346	0.0048153
Arhgap44	ENSMUSG00000033389	1.18144	2.89564e-43
Hrasls	ENSMUSG00000022525	-1.08838	0.00235754
Rasgrf1	ENSMUSG00000032356	1.51788	9.51718e-07
Piga	ENSMUSG00000031381	1.50475	1.02498e-19
Lrrc4c	ENSMUSG00000050587	-1.241	0.00577489
Gng2	ENSMUSG00000043004	2.14448	1.78663e-43
Itgad	ENSMUSG00000070369	-2.74168	0.0458462
Tgm5	ENSMUSG00000053675	-5.45237	1.54781e-05
Rgs9bp	ENSMUSG00000056043	1.17475	0.00888134
Msmo1	ENSMUSG00000031604	-1.23425	6.2127e-130
Abcg4	ENSMUSG00000032131	-1.72191	6.07182e-07
Pik3r6	ENSMUSG00000046207	-6.67839	3.74082e-08
Vwa1	ENSMUSG00000042116	2.70798	2.98097e-22
Adamts15	ENSMUSG00000033453	-5.1269	1.44035e-11
Tgfbr3	ENSMUSG00000029287	1.08563	9.4487e-74
Rragd	ENSMUSG00000028278	1.33001	1.62204e-54
Atp1b2	ENSMUSG00000041329	-1.08305	0.0198221
Ift88	ENSMUSG00000040040	-1.03728	9.23974e-09
Slc18b1	ENSMUSG00000037455	-1.13488	1.11281e-17
Aurkb	ENSMUSG00000020897	-2.68734	4.82639e-118
Anxa6	ENSMUSG00000018340	-0.99277	1.21395e-109
Scarf2	ENSMUSG00000012017	-1.42404	1.51854e-236
Kyat3	ENSMUSG00000040213	-1.90131	7.48584e-16
Spred2	ENSMUSG00000045671	2.20565	3.98073e-299
Kiss1r	ENSMUSG00000035773	-1.09327	0.00589834
Tmbim4	ENSMUSG00000020225	1.03521	2.07702e-47
Pclo	ENSMUSG00000061601	-3.28187	0.000427369
Fam229b	ENSMUSG00000051736	-1.37049	2.42023e-10
Sparcl1	ENSMUSG00000029309	-3.01585	9.10561e-137
Scn3a	ENSMUSG00000057182	-3.18244	2.6785e-83
Prex2	ENSMUSG00000048960	-0.908855	4.5067e-05
Ankrd33b	ENSMUSG00000022237	4.32394	7.08443e-23
Abcd3	ENSMUSG00000028127	1.46107	2.33067e-182
Mfap5	ENSMUSG00000030116	-1.06949	3.50229e-20
Npr2	ENSMUSG00000028469	-1.03865	4.42186e-141
Lss	ENSMUSG00000033105	-1.02132	2.46096e-103
Rhoc	ENSMUSG00000002233	1.20048	1.72988e-95
Slc27a3	ENSMUSG00000027932	1.67777	2.90708e-93
Ppip5k2	ENSMUSG00000040648	-0.958951	2.95115e-38
Rassf5	ENSMUSG00000026430	1.18409	1.34006e-42
Slc22a12	ENSMUSG00000061742	-3.02263	0.0405182
Ehbp1	ENSMUSG00000042302	-1.63716	2.33215e-121
Chodl	ENSMUSG00000022860	-4.95213	0.00015446
Cyb5r2	ENSMUSG00000048065	-3.14741	6.0563e-10
Gopc	ENSMUSG00000019861	2.39837	0
Epcam	ENSMUSG00000045394	-4.12424	0.0460442
Parp14	ENSMUSG00000034422	-1.40343	1.31959e-05
Rasd2	ENSMUSG00000034472	5.1073	3.88075e-09
Dstn	ENSMUSG00000015932	2.40914	0
Dll1	ENSMUSG00000014773	1.48768	0.000172783
Polm	ENSMUSG00000020474	1.20282	1.19534e-50
Dnajb3	ENSMUSG00000081984	-0.987951	0.00990176
Dact2	ENSMUSG00000048826	3.22894	7.30721e-16
Xrcc5	ENSMUSG00000026187	-1.00469	3.80633e-21
Oasl2	ENSMUSG00000029561	-3.84048	9.58716e-14
Mtss1l	ENSMUSG00000033763	-1.81193	8.61855e-75
Coro2a	ENSMUSG00000028337	3.53376	5.74375e-07
Cfap57	ENSMUSG00000028730	2.34567	0.006824
Paqr9	ENSMUSG00000064225	2.07956	0.000390781
Grhpr	ENSMUSG00000035637	1.72991	3.11292e-111
Kremen1	ENSMUSG00000020393	1.15755	2.64574e-102
Gclc	ENSMUSG00000032350	2.87179	2.91175e-222
Gipc2	ENSMUSG00000039131	3.04209	9.07593e-05
Bag2	ENSMUSG00000042215	1.90347	3.04165e-95
Fmod	ENSMUSG00000041559	-3.15491	0
Hipk2	ENSMUSG00000061436	2.02688	0
Dock4	ENSMUSG00000035954	-1.17264	4.45975e-11
C1ql1	ENSMUSG00000045532	-5.15911	4.36219e-05
Chrnb1	ENSMUSG00000041189	1.64106	1.71315e-21
Prrx2	ENSMUSG00000039476	-3.04398	5.81718e-246
Stc2	ENSMUSG00000020303	3.10225	0
Gtf2i	ENSMUSG00000060261	-0.999227	4.19992e-83
Pkp1	ENSMUSG00000026413	-1.52068	7.60414e-05
Prdx5	ENSMUSG00000024953	2.55815	0
Abcc3	ENSMUSG00000020865	0.979921	1.42856e-12
Ephx3	ENSMUSG00000037577	2.47421	0.01802
Rubcnl	ENSMUSG00000034959	-0.997835	0.00132267
Sapcd2	ENSMUSG00000026955	-2.94295	1.96123e-18
Tm4sf1	ENSMUSG00000027800	2.32352	0
Cdh3	ENSMUSG00000061048	-6.67631	1.89011e-10
Mapk8ip2	ENSMUSG00000022619	-4.87186	0.000123888
Fam98c	ENSMUSG00000030590	1.0984	0.0191712
Jmjd6	ENSMUSG00000056962	2.32628	0
Homer2	ENSMUSG00000025813	-1.2518	5.54161e-05
Rassf10	ENSMUSG00000098132	4.63675	3.20582e-09
Rxra	ENSMUSG00000015846	-0.97048	3.19426e-123
Prps1l1	ENSMUSG00000092305	2.98264	0.028476
Gga2	ENSMUSG00000030872	-1.45711	1.49763e-147
Fermt3	ENSMUSG00000024965	1.19828	0.00747765
Tmem17	ENSMUSG00000049904	-1.51283	3.11195e-12
Eme1	ENSMUSG00000039055	-1.63806	2.26025e-08
Mical1	ENSMUSG00000019823	-1.79545	5.92721e-124
Dusp5	ENSMUSG00000034765	1.36806	7.46944e-23
Pgk1	ENSMUSG00000062070	2.15867	0
Efcab1	ENSMUSG00000068617	-2.77582	2.01781e-46
Osr2	ENSMUSG00000022330	-1.1957	1.53446e-39
Tmem37	ENSMUSG00000050777	-0.917324	2.61113e-09
Otud4	ENSMUSG00000036990	1.12252	4.75803e-173
Pole	ENSMUSG00000007080	-2.27639	1.64291e-92
Ablim3	ENSMUSG00000032735	1.36737	0.000884113
Shroom3	ENSMUSG00000029381	-0.864369	2.13259e-11
Tlr4	ENSMUSG00000039005	1.18132	4.48532e-63
Tmem229a	ENSMUSG00000048022	4.12806	0.000918944
Loxl2	ENSMUSG00000034205	2.72572	0
Etfb	ENSMUSG00000004610	-1.5088	0.016761
Pgr	ENSMUSG00000031870	-4.74484	1.9413e-16
Lhfpl4	ENSMUSG00000042873	-1.90473	0.000836291
Ttll7	ENSMUSG00000036745	1.55229	1.40629e-84
Dcaf12l2	ENSMUSG00000050926	-2.17465	1.33562e-10
Gramd4	ENSMUSG00000035900	1.23165	2.14119e-118
Nars2	ENSMUSG00000018995	0.907283	5.7504e-07
Pold1	ENSMUSG00000038644	-1.33843	2.22404e-49
Smc1a	ENSMUSG00000041133	-0.930027	4.08848e-34
Erich2	ENSMUSG00000075302	4.60054	7.87355e-14
Shank1	ENSMUSG00000038738	-2.28504	2.78459e-42
Rnf6	ENSMUSG00000029634	0.864051	2.54686e-74
Prr36	ENSMUSG00000064125	1.08989	0.00501132
Trim16	ENSMUSG00000047821	1.55453	1.36348e-44
Rnf126	ENSMUSG00000035890	2.1261	4.03716e-228
Cited2	ENSMUSG00000039910	2.0073	1.74565e-248
Actn3	ENSMUSG00000006457	-1.5291	0.000365044
Rcan2	ENSMUSG00000039601	-1.71343	1.03545e-92
Runx3	ENSMUSG00000070691	1.47359	5.81253e-46
Trim65	ENSMUSG00000054517	1.62857	4.11729e-23
Bves	ENSMUSG00000071317	-1.94204	0.017606
Cadm2	ENSMUSG00000064115	3.17436	3.29725e-60
Unc5c	ENSMUSG00000059921	-1.16559	9.3251e-75
Insrr	ENSMUSG00000005640	4.94871	0.00447852
Cdh19	ENSMUSG00000047216	-3.28406	5.99737e-16
Zc3h3	ENSMUSG00000075600	0.857099	1.85254e-12
Agtr1a	ENSMUSG00000049115	-2.11668	8.6718e-56
Sun1	ENSMUSG00000036817	1.02668	1.65275e-61
Sh3gl3	ENSMUSG00000030638	1.27741	0.00312281
Scn2a	ENSMUSG00000075318	-1.4589	2.8086e-12
Tnni3	ENSMUSG00000035458	-1.55625	0.00029835
Wipi2	ENSMUSG00000029578	0.96342	2.60335e-119
Lpin2	ENSMUSG00000024052	1.28928	1.04985e-48
Efhd1	ENSMUSG00000026255	-3.19668	4.44735e-06
Phgdh	ENSMUSG00000053398	-1.33931	2.10693e-82
Troap	ENSMUSG00000032783	-1.56851	2.13701e-08
Fgf11	ENSMUSG00000042826	3.19386	5.17206e-08
Scrg1	ENSMUSG00000031610	-2.57187	2.56823e-80
Ddx55	ENSMUSG00000029389	0.858129	2.97268e-08
Otogl	ENSMUSG00000091455	-4.46891	9.95208e-05
Tex30	ENSMUSG00000026049	1.44497	1.33929e-07
Sncaip	ENSMUSG00000024534	-2.87404	7.41705e-19
Cep170b	ENSMUSG00000072825	1.253	1.46827e-79
Spag8	ENSMUSG00000066196	-1.80334	0.00822371
Zmynd12	ENSMUSG00000070806	-1.78811	0.0427588
Tnfrsf18	ENSMUSG00000041954	1.49111	6.78513e-07
Hist2h3c2	ENSMUSG00000081058	3.2385	1.31691e-23
Inppl1	ENSMUSG00000032737	0.949756	2.94626e-109
Ccne1	ENSMUSG00000002068	-1.26089	3.57066e-21
Wfdc2	ENSMUSG00000017723	1.56925	0.000257456
Mnd1	ENSMUSG00000033752	-1.90805	0.000546201
Txndc16	ENSMUSG00000021830	-1.20197	3.09594e-45
Fmo3	ENSMUSG00000026691	4.0078	0.00331694
Rnf19b	ENSMUSG00000028793	2.30807	4.02818e-170
Nxn	ENSMUSG00000020844	1.04823	1.10422e-80
Dgat2	ENSMUSG00000030747	2.41224	1.42153e-238
Lsm11	ENSMUSG00000044847	1.10976	1.72735e-21
Myo1e	ENSMUSG00000032220	-1.01631	2.76109e-87
Htra3	ENSMUSG00000029096	-1.17802	8.89339e-62
Mme	ENSMUSG00000027820	-2.35999	0
Susd6	ENSMUSG00000021133	1.68325	0
Msrb3	ENSMUSG00000051236	-1.18786	3.68538e-73
Gpr63	ENSMUSG00000040372	-0.921974	0.0302408
Ramp3	ENSMUSG00000041046	3.667	1.19555e-13
Ranbp1	ENSMUSG00000005732	-1.14214	9.62339e-46
Tnfsf9	ENSMUSG00000035678	3.43012	1.46908e-61
Abca7	ENSMUSG00000035722	0.950477	3.47131e-18
Ccdc58	ENSMUSG00000075229	1.19124	3.38127e-18
Fnbp1l	ENSMUSG00000039735	-1.06007	9.69027e-32
Rrm1	ENSMUSG00000030978	-1.73325	1.14681e-177
Cdc42bpb	ENSMUSG00000021279	0.850667	1.53221e-148
Irf7	ENSMUSG00000025498	-1.7636	1.32864e-10
P2rx5	ENSMUSG00000005950	-2.19409	1.79147e-31
Tgfbr2	ENSMUSG00000032440	-1.15589	9.77951e-248
Ptms	ENSMUSG00000030122	-1.0123	5.2279e-232
Tubgcp2	ENSMUSG00000025474	-0.878669	1.29943e-39
Usp53	ENSMUSG00000039701	1.54606	9.61658e-91
Samd11	ENSMUSG00000096351	2.56634	2.99997e-07
Jun	ENSMUSG00000052684	2.59402	0
Tubb2b	ENSMUSG00000045136	-1.09905	2.41969e-09
Grhl3	ENSMUSG00000037188	2.52198	3.90349e-06
Lipg	ENSMUSG00000053846	-1.15702	5.95911e-14
Serpinb2	ENSMUSG00000062345	7.62309	1.22487e-24
Myoz1	ENSMUSG00000068697	3.52518	8.74534e-08
Hsd11b2	ENSMUSG00000031891	-1.65492	0.000969672
Bloc1s3	ENSMUSG00000057667	1.19546	1.14561e-32
Snx22	ENSMUSG00000039452	-3.53432	1.58612e-19
Nppc	ENSMUSG00000026241	6.403	3.56291e-07
Dpp4	ENSMUSG00000035000	-2.8114	1.07817e-56
Tarbp1	ENSMUSG00000090290	1.19362	2.87396e-35
Grip2	ENSMUSG00000030098	-3.50952	0.0225706
Dusp4	ENSMUSG00000031530	3.99665	4.18028e-122
Uhrf1bp1l	ENSMUSG00000019951	0.950505	3.46144e-116
Prrg1	ENSMUSG00000047996	1.21855	3.51544e-24
Ccsap	ENSMUSG00000031971	-1.08967	0.000381063
Lpar4	ENSMUSG00000049929	-1.94248	2.41965e-110
Fuom	ENSMUSG00000025466	-1.16095	2.35879e-18
Arhgap19	ENSMUSG00000025154	-1.51083	9.16411e-18
Tln2	ENSMUSG00000052698	-1.32162	2.68779e-71
Stag3	ENSMUSG00000036928	-1.01647	0.0322832
Csrnp2	ENSMUSG00000044636	1.73946	7.3456e-69
Slc4a11	ENSMUSG00000074796	1.47434	5.31438e-17
Pde6h	ENSMUSG00000064330	3.14868	0.00631412
Tmem30b	ENSMUSG00000034435	-1.04222	4.64828e-06
Wnt11	ENSMUSG00000015957	1.84818	3.42816e-74
Sorbs3	ENSMUSG00000022091	-1.2785	1.81978e-121
Scn5a	ENSMUSG00000032511	-1.64208	0.00330329
Cd3eap	ENSMUSG00000047649	1.62878	4.21918e-45
Mettl13	ENSMUSG00000026694	-1.03557	1.36102e-17
Arrdc4	ENSMUSG00000042659	0.962286	1.77679e-25
Bbs9	ENSMUSG00000035919	-1.2065	1.19902e-19
Pcdh1	ENSMUSG00000051375	3.53174	2.93264e-173
Blvrb	ENSMUSG00000040466	1.01919	4.26901e-42
Alg11	ENSMUSG00000063362	1.73371	2.19203e-103
Tmem38b	ENSMUSG00000028420	2.27633	6.1352e-76
Sarm1	ENSMUSG00000050132	-1.95017	3.65939e-06
Herc3	ENSMUSG00000029804	1.22513	1.09944e-09
Ermp1	ENSMUSG00000046324	-0.872334	2.70048e-18
Dusp6	ENSMUSG00000019960	3.39336	0
Grm4	ENSMUSG00000063239	0.992674	0.0154543
Slc41a3	ENSMUSG00000030089	-1.1443	5.69927e-18
Acsl4	ENSMUSG00000031278	2.08722	5.74955e-201
Fads1	ENSMUSG00000010663	-1.6461	5.13075e-160
Odc1	ENSMUSG00000011179	1.08686	3.59297e-66
Mllt10	ENSMUSG00000026743	0.895199	1.27107e-32
Cend1	ENSMUSG00000060240	-0.983251	1.64953e-15
Camp	ENSMUSG00000038357	7.71289	4.92438e-44
Ppp4r2	ENSMUSG00000052144	0.952296	1.41067e-47
Stk24	ENSMUSG00000063410	1.48374	0
Scn7a	ENSMUSG00000034810	-3.89794	1.74041e-05
Kcnj2	ENSMUSG00000041695	4.63753	4.08024e-82
Mlip	ENSMUSG00000032355	-3.22269	4.04279e-12
Tcfl5	ENSMUSG00000038932	-1.27058	4.25841e-15
Dzank1	ENSMUSG00000037259	0.951441	9.82574e-06
Adam23	ENSMUSG00000025964	-1.70284	1.30623e-107
Ctdspl	ENSMUSG00000047409	-1.40969	1.79303e-146
Fam81a	ENSMUSG00000032224	-1.4844	0.00233312
Riok3	ENSMUSG00000024404	0.99966	7.14038e-126
Vangl2	ENSMUSG00000026556	-1.55813	4.48607e-20
Dock11	ENSMUSG00000031093	1.00634	2.01046e-33
Miip	ENSMUSG00000029022	-0.967074	2.86513e-18
Tceal3	ENSMUSG00000044550	-0.879075	2.60156e-15
Zbtb16	ENSMUSG00000066687	-1.30839	0.00198984
Rac3	ENSMUSG00000018012	2.1397	6.10752e-67
Asmt	ENSMUSG00000093806	-4.16414	0.00192828
Mindy2	ENSMUSG00000042444	1.0143	1.18653e-112
Mpp2	ENSMUSG00000017314	2.70161	1.72966e-187
Fam214b	ENSMUSG00000036002	1.49454	1.21573e-71
Jag1	ENSMUSG00000027276	-2.14537	7.71091e-68
Asb5	ENSMUSG00000031519	3.43738	2.56208e-08
Fndc5	ENSMUSG00000001334	-3.14769	0.000421505
Wdr93	ENSMUSG00000039099	-1.69049	0.0293028
Ankrd37	ENSMUSG00000050914	4.51621	4.98991e-40
Bcl2l1	ENSMUSG00000007659	1.16749	7.89657e-44
Rnaseh2b	ENSMUSG00000021932	-1.10211	5.87106e-14
Acox2	ENSMUSG00000021751	-4.86887	5.23874e-25
Cpd	ENSMUSG00000020841	1.3587	2.84038e-220
Gsto2	ENSMUSG00000025069	1.20645	2.12902e-05
Arap3	ENSMUSG00000024451	-2.01701	0.0149848
Kcnip4	ENSMUSG00000029088	-1.38881	0.000406152
Fbp1	ENSMUSG00000069805	-4.70749	0.000476366
Large2	ENSMUSG00000040434	-2.62146	0.000845914
Xk	ENSMUSG00000015342	-1.06145	0.000437411
Tnfrsf26	ENSMUSG00000045362	2.90533	9.62648e-10
Serpinb8	ENSMUSG00000026315	-2.48985	1.45231e-53
Cryl1	ENSMUSG00000021947	-1.60692	2.73544e-26
Cnpy2	ENSMUSG00000025381	-0.974786	3.00086e-36
Syt9	ENSMUSG00000062542	-1.1026	0.0046597
Ibsp	ENSMUSG00000029306	-7.04267	9.58885e-32
Thap7	ENSMUSG00000022760	0.915374	7.45277e-23
Hapln4	ENSMUSG00000007594	1.94167	2.12759e-21
Rabggta	ENSMUSG00000040472	1.63673	3.4553e-108
Tmtc4	ENSMUSG00000041594	-0.917152	8.65911e-08
Trim67	ENSMUSG00000036913	-4.16025	0.00162597
Ppfia3	ENSMUSG00000003863	1.37465	2.47867e-12
Nexn	ENSMUSG00000039103	-1.01326	4.82828e-14
Rfc4	ENSMUSG00000022881	-1.09244	4.88691e-13
Tram1l1	ENSMUSG00000044528	-1.49132	2.59174e-15
Kmt5b	ENSMUSG00000045098	0.872909	4.26738e-64
Dst	ENSMUSG00000026131	0.930511	2.16316e-155
Metrn	ENSMUSG00000002274	-1.54949	0.0227508
Plekhb2	ENSMUSG00000026123	1.14751	2.51449e-142
C2cd2	ENSMUSG00000045975	-1.18851	9.25477e-16
Dennd2d	ENSMUSG00000027901	-1.23762	0.0377848
Mos	ENSMUSG00000078365	2.86947	0.0301289
Slc45a1	ENSMUSG00000039838	2.5781	0.0164998
Plekha4	ENSMUSG00000040428	-3.30904	3.91262e-67
Lrrc18	ENSMUSG00000041673	-4.61482	0.000971329
Mboat1	ENSMUSG00000038732	-3.10281	5.74164e-27
Fam221a	ENSMUSG00000047115	-1.42793	2.96857e-08
Whamm	ENSMUSG00000045795	2.10471	3.00922e-74
Lars2	ENSMUSG00000035202	-0.94751	0.00109199
Clca2	ENSMUSG00000036960	3.09062	0.000937006
Dpt	ENSMUSG00000026574	-3.06022	9.08239e-26
Zfp521	ENSMUSG00000024420	-1.6216	9.88048e-170
Prom1	ENSMUSG00000029086	4.43274	1.03073e-31
Kcne4	ENSMUSG00000047330	0.89329	8.15279e-50
Rcc2	ENSMUSG00000040945	-1.0418	2.22675e-41
Dhrs13	ENSMUSG00000020834	-0.910294	6.58429e-07
Slc12a5	ENSMUSG00000017740	-1.03278	0.0210018
Pcdh18	ENSMUSG00000037892	-1.97559	2.82463e-63
Dlgap4	ENSMUSG00000061689	0.946369	7.03418e-96
Mthfd1l	ENSMUSG00000040675	2.44523	4.54413e-213
Lctl	ENSMUSG00000032401	-5.89474	1.58052e-49
She	ENSMUSG00000046280	-3.5173	0.0235438
Sipa1l3	ENSMUSG00000030583	1.1843	5.19222e-124
[truncated: 2,084 more rows]
