# Supplementary material for: Similarities and differences between rat and mouse chondrocyte gene expression induced by IL-1β
Source: J Orthop Surg Res. 2022 Feb 4;17:70. doi: 10.1186/s13018-021-02889-2 (PMC8815127; doi:10.1186/s13018-021-02889-2)
Supplement: Supplementary file 3 — Additional file 3. A list of 52 differential expressed genes belonging to the “cell cycle” signaling pathway. [file 13018_2021_2889_MOESM3_ESM.xlsx]

## Sheet: rat
Gene name	Ensembl ID	Control1	Control2	Control3	Model1	Model2	Model3
Cdkn1a	ENSRNOG00000000521	96.519	104.667	106.696	121.764	92.9685	102.548
Cdk1	ENSRNOG00000000632	76.9421	71.8668	81.2289	126.463	133.599	131.247
Mad1l1	ENSRNOG00000001265	10.318	11.4901	12.4749	12.1104	11.7352	13.6173
Anapc5	ENSRNOG00000001316	167.114	189.456	187.478	159.664	162.782	168.876
Mcm7	ENSRNOG00000001349	34.7318	39.2801	38.4952	69.1411	73.0913	73.343
Ywhag	ENSRNOG00000001436	103.629	109.443	106.258	104.97	101.487	103
Mcm4	ENSRNOG00000001833	41.512	36.5725	37.2761	66.7457	77.5797	67.728
Tgfb2	ENSRNOG00000002418	45.1888	38.81	39.5389	33.2833	37.4424	33.4499
Smc1a	ENSRNOG00000003139	37.5458	27.0983	30.8821	45.9182	50.7525	47.0558
Pkmyt1	ENSRNOG00000003657	1.90071	2.48389	2.04495	2.65456	3.21374	3.54742
Mcm6	ENSRNOG00000003703	38.9117	41.6862	41.6784	73.4952	74.7217	74.7211
Pttg1	ENSRNOG00000003802	21.0442	21.0346	20.9133	38.9899	39.8252	42.4268
Myc	ENSRNOG00000004500	17.7017	19.8414	19.395	24.0624	23.8142	25.1475
Mad2l1	ENSRNOG00000005376	25.3004	20.1688	23.8136	47.5609	46.9277	48.7538
Mdm2	ENSRNOG00000006304	39.3971	34.4031	36.1917	62.7623	48.2495	49.612
Cdkn2b	ENSRNOG00000006735	17.1332	15.5989	16.6876	7.68518	8.24072	9.19988
Rbl1	ENSRNOG00000006921	9.19773	6.53062	7.26204	12.8909	15.5706	13.3451
Bub1b	ENSRNOG00000007906	15.3435	15.067	14.611	23.9094	25.6357	24.9705
Ccne2	ENSRNOG00000008055	9.95162	4.85072	6.52448	18.5906	18.6456	17.1567
Orc1	ENSRNOG00000008841	3.74284	3.84395	4.24655	10.2888	11.2308	9.66034
Cdkn2c	ENSRNOG00000008956	8.33026	10.013	7.24308	11.3564	11.6192	12.0985
Cdk6	ENSRNOG00000009258	28.9422	26.5665	25.6751	38.4115	34.1922	32.7056
Tgfb3	ENSRNOG00000009867	87.476	93.6316	87.7239	69.0036	63.7224	61.8634
Wee1	ENSRNOG00000010017	5.92353	6.32409	6.42087	10.779	11.9764	10.7586
Mcm3	ENSRNOG00000012543	24.3427	29.1515	28.2196	54.1968	55.9718	53.7785
Espl1	ENSRNOG00000012835	5.92334	6.96126	6.09077	11.4902	11.1663	14.0297
Gadd45g	ENSRNOG00000013090	7.66446	7.62421	7.5604	14.6467	11.0148	11.3368
Ccna1	ENSRNOG00000014052	1.24491	1.28779	1.23618	0.916657	1.15458	1.18045
Mcm5	ENSRNOG00000014336	24.0506	28.098	28.1352	50.7247	50.9321	53.7181
Ccne1	ENSRNOG00000014786	12.5797	13.5303	12.6765	22.5065	19.5593	19.0789
Ccna2	ENSRNOG00000015423	39.0259	35.4786	37.8809	57.8473	65.6103	69.5195
Rb1	ENSRNOG00000016029	5.00775	4.00581	4.43632	7.52899	6.46706	6.32612
Mcm2	ENSRNOG00000016316	36.2604	41.4481	38.5018	54.1264	58.5762	60.6683
Plk1	ENSRNOG00000018815	43.8814	50.104	49.1819	70.7025	72.8264	80.0416
Ccnd1	ENSRNOG00000020918	204.482	217.761	215.874	218.468	190.664	207.464
Cdc25b	ENSRNOG00000021248	21.814	22.3691	24.0618	21.7657	23.8535	25.347
Pcna	ENSRNOG00000021264	70.2191	60.4311	70.5926	120.061	134.119	120.922
Cdc25c	ENSRNOG00000024008	9.38349	9.61777	10.3071	12.4961	12.2352	12.8782
Orc6	ENSRNOG00000024043	9.24427	8.11629	9.08381	14.4937	13.3534	13.1978
Cdc6	ENSRNOG00000027787	5.97862	6.67768	6.67714	17.5726	16.695	16.4251
Cdc20	ENSRNOG00000028415	54.5551	62.8296	65.5404	89.566	89.3498	100.814
Ttk	ENSRNOG00000029055	12.2204	7.23168	8.71041	20.6121	23.9597	22.5646
Chek1	ENSRNOG00000031896	60.8685	61.802	60.7954	56.9811	55.3771	54.6537
Smc1b	ENSRNOG00000032570	0.0198198	0.031872	0.0350564	0.0337252	0.0571501	0.0103003
Bub1	ENSRNOG00000032778	18.2721	11.1936	14.3253	24.9281	29.3768	26.5274
Abl1	ENSRNOG00000047356	1.54367	1.45789	1.43886	1.27943	0.967948	1.14606
E2f2	ENSRNOG00000047741	1.39585	1.49644	1.50544	2.0803	2.18426	2.40627
Cdc45	ENSRNOG00000050071	2.48202	2.65414	2.94155	4.70827	5.36313	5.23797
Dbf4	ENSRNOG00000050482	1.39335	1.5154	1.95255	2.76693	4.40589	4.55461
Ccnb1	ENSRNOG00000058539	39.5395	37.6163	40.254	65.6647	66.561	69.0152
Skp2	ENSRNOG00000059059	6.45722	5.93567	6.08176	7.56991	8.41839	7.45734
Lmnb1	ENSRNOG00000013774	28.1976	27.5233	27.1422	46.7874	52.9289	53.486

## Sheet: mouse
Gene name	Ensembl ID	Control1	Control2	Control3	Model1	Model2	Model3
Cdc45	ENSMUSG00000000028	3.28238	3.47184	3.33554	1.92063	1.58938	2.51248
Ccne1	ENSMUSG00000002068	8.05365	7.80687	6.79883	2.67948	2.63103	2.4066
Dbf4	ENSMUSG00000002297	3.92878	4.08862	4.63213	2.35453	2.33121	2.17579
Mcm2	ENSMUSG00000002870	10.086	9.00555	8.94236	2.21575	2.5429	2.26957
Mcm5	ENSMUSG00000005410	12.5815	12.0449	13.0816	2.14858	2.06129	2.4066
Cdc20	ENSMUSG00000006398	47.2522	48.1245	46.2374	10.1201	9.57865	11.3603
Cdc6	ENSMUSG00000017499	2.10026	1.4989	1.78916	0.352943	0.479061	0.393802
E2f2	ENSMUSG00000018983	1.13674	1.04597	1.12927	0.490417	0.586413	0.386643
Cdk1	ENSMUSG00000019942	14.0891	14.1282	13.2729	2.23416	2.37274	2.37656
Mdm2	ENSMUSG00000020184	16.5377	18.8772	16.8608	109.444	105.242	110.146
Pttg1	ENSMUSG00000020415	11.0407	11.7269	11.6109	3.01771	2.88843	2.45959
Tgfb3	ENSMUSG00000021253	34.518	35.5945	35.243	7.04771	6.55844	7.03373
Gadd45g	ENSMUSG00000021453	74.1037	67.2229	66.5593	20.8363	22.7938	21.2122
Rb1	ENSMUSG00000022105	2.46679	2.49748	2.37008	5.29063	4.98902	5.36337
Myc	ENSMUSG00000022346	11.6532	11.1892	11.8467	26.9867	24.724	25.9999
Smc1b	ENSMUSG00000022432	0.144345	0.0440155	0.137602	0.0246501	0.0126322	0.0141339
Mcm4	ENSMUSG00000022673	16.716	17.4871	17.0989	3.97479	3.70351	3.96844
Cdkn1a	ENSMUSG00000023067	56.2626	58.0399	53.9636	277.728	278.088	281.346
Pkmyt1	ENSMUSG00000023908	3.33533	3.78134	3.86741	0.684594	0.659556	0.565246
Mcm6	ENSMUSG00000026355	18.6542	18.8336	17.8305	2.72595	2.24606	2.80728
Abl1	ENSMUSG00000026842	15.2137	15.6379	15.4058	32.5318	31.438	33.9124
Cdc25b	ENSMUSG00000027330	11.3918	11.818	11.4273	2.7696	2.77006	2.89988
Pcna	ENSMUSG00000027342	45.1023	44.4584	41.6961	42.2729	40.6851	42.4232
Bub1	ENSMUSG00000027379	5.98386	6.46409	6.61243	1.39763	1.49117	1.5502
Rbl1	ENSMUSG00000027641	5.30261	5.26099	5.40801	1.24012	1.39045	1.67982
Ccna2	ENSMUSG00000027715	16.5964	17.5964	18.3443	2.45549	2.21619	2.54968
Ccna1	ENSMUSG00000027793	0.382015	0.129432	0.24278	1e-05	1e-05	1e-05
Ccne2	ENSMUSG00000028212	3.25928	3.34685	3.3301	2.62599	3.07175	2.99501
Cdkn2c	ENSMUSG00000028551	26.8376	26.6157	28.1755	9.82362	9.66876	10.1154
Orc1	ENSMUSG00000028587	1.41046	1.39951	1.31256	0.802889	1.02862	1.03581
Anapc5	ENSMUSG00000029472	48.6564	49.4467	48.5889	19.9404	21.6336	21.079
Mad1l1	ENSMUSG00000029554	7.70027	9.76325	8.40885	3.41734	3.82474	4.24805
Mcm7	ENSMUSG00000029730	14.8879	15.1997	14.0037	5.91657	6.44519	5.95777
Mad2l1	ENSMUSG00000029910	4.67888	4.67088	4.51342	0.81448	0.8165	0.729485
Plk1	ENSMUSG00000030867	23.8554	22.9785	24.4884	3.26632	2.53405	2.60117
Wee1	ENSMUSG00000031016	10.6957	9.43013	9.15369	1.56101	1.46535	1.99087
Orc6	ENSMUSG00000031697	9.36934	8.46523	8.36781	4.10107	3.89269	3.79942
Chek1	ENSMUSG00000032113	1.72666	1.53726	1.80219	0.495028	0.507366	0.44427
Ttk	ENSMUSG00000038379	2.39888	2.84874	3.06797	0.669251	0.488466	0.406992
Tgfb2	ENSMUSG00000039239	38.2314	36.7786	39.2631	7.08011	6.72689	6.55856
Bub1b	ENSMUSG00000040084	13.446	13.0143	13.9903	1.43513	1.56656	1.52533
Cdk6	ENSMUSG00000040274	1.47409	1.40494	1.44504	2.27843	2.401	2.60464
Smc1a	ENSMUSG00000041133	22.5707	21.7375	21.9507	8.70665	9.76549	9.97451
Ccnb1	ENSMUSG00000041431	18.7426	19.5435	18.7782	4.02159	4.14606	4.62535
Mcm3	ENSMUSG00000041859	15.4916	15.6988	14.5898	5.02517	5.06866	6.14379
Cdc25c	ENSMUSG00000044201	5.35709	4.98631	6.34053	1.28489	0.948178	1.47346
Ywhag	ENSMUSG00000051391	52.4473	52.6727	51.4959	97.1018	95.8967	95.9084
Skp2	ENSMUSG00000054115	2.15121	2.14134	1.95879	0.785404	0.785503	0.835298
Espl1	ENSMUSG00000058290	3.96609	3.95665	4.35368	1.03191	0.607698	0.699551
Ccnd1	ENSMUSG00000070348	75.2752	73.7388	73.7456	20.8988	20.5728	20.9048
Cdkn2b	ENSMUSG00000073802	44.7579	39.8978	41.8258	52.3196	50.1664	48.9696
Lmnb1	ENSMUSG00000024590	20.1164	19.7255	18.8007	2.18917	1.76047	2.14354
